# Supplementary material for: 3α,4α-Ep­oxy-5α-androstan-17β-yl acetate
Source: Acta Crystallogr Sect E Struct Rep Online. 2009 Mar 25;65(Pt 4):o814. doi: 10.1107/S160053680900899X (PMC2968911; doi:10.1107/S160053680900899X)
Supplement: Supplementary file 1 [file e-65-0o814-sup1.cif]

##############################################################################
###                                                                        ###
###        Electronic paper (Acta Crystallographica Section E)             ###
###                                                                        ###
##############################################################################
#                                                                            #
# This CIF contains the data in a paper accepted for publication in Acta     #
# Crystallographica Section E. It conforms to the requirements of Notes      #
# for Authors for Section E, and has been peer reviewed under the auspices   #
# of the IUCr Commission on Journals.                                        #
#                                                                            #
# Full details of the Crystallographic Information File format               #
# are given in the paper "The Crystallographic Information File (CIF):       #
# a New Standard Archive File for Crystallography" by S. R. Hall, F. H.      #
# Allen and I. D. Brown [Acta Cryst. (1991), A47, 655-685].                  #
#                                                                            #
# The current version of the core CIF dictionary is obtainable from          #
# ftp://ftp.iucr.org/pub/cif_core.dic. The current version number is 2.4.    #
#                                                                            #
# Software is freely available for graphical display of the structure(s) in  #
# this CIF.  For information consult the CIF home page http://www.iucr.org/  #
# cif/home.html                                                              #
#                                                                            #
# This file may be used for bona fide research purposes within the           #
# scientific community so long as proper attribution is given to the journal # 
# article from which it was obtained.                                        #
#                                                                            #
##############################################################################
                                             
data_I
_audit_creation_method     SHELXL-97
_chemical_name_systematic
;
3\a,4\a-Epoxy-5\a-androstan-17\b-yl acetate
;
_chemical_name_common     ?
_chemical_formula_moiety     'C21 H32 O3'
_chemical_formula_sum     'C21 H32 O3'
_chemical_formula_iupac     'C21 H32 O3'
_chemical_formula_weight     332.47
_chemical_melting_point     ?
_symmetry_cell_setting     orthorhombic
_symmetry_space_group_name_H-M     'P 21 21 21'
_space_group_name_Hall     'P 2ac 2ab'
loop_
    _symmetry_equiv_pos_as_xyz
    'x, y, z'
    '-x+1/2, -y, z+1/2'
    'x+1/2, -y+1/2, -z'
    '-x, y+1/2, -z+1/2'
_cell_length_a     6.2760(2)
_cell_length_b     11.7272(19)
_cell_length_c     25.0888(9)
_cell_angle_alpha     90.00
_cell_angle_beta     90.00
_cell_angle_gamma     90.00
_cell_volume     1846.5(3)
_cell_formula_units_Z     4
_cell_measurement_reflns_used     25
_cell_measurement_theta_min     13.35
_cell_measurement_theta_max     28.20
_cell_measurement_temperature     293(2)
_exptl_crystal_description     truncated_pyramid
_exptl_crystal_colour     colourless
_exptl_crystal_size_max     0.36
_exptl_crystal_size_mid     0.20
_exptl_crystal_size_min     0.12
_exptl_crystal_density_diffrn     1.196
_exptl_crystal_density_meas     ?
_exptl_crystal_density_method     'not measured'
_exptl_crystal_F_000     728
_exptl_absorpt_coefficient_mu     0.611
_exptl_absorpt_correction_type     none
_exptl_absorpt_process_details     ?
_exptl_absorpt_correction_T_min     ?
_exptl_absorpt_correction_T_max     ?
_exptl_special_details
;
;
_diffrn_ambient_temperature     293(2)
_diffrn_radiation_type     CuK\a
_diffrn_radiation_wavelength     1.54180
_diffrn_radiation_source     'fine-focus sealed tube'
_diffrn_radiation_monochromator     graphite
_diffrn_measurement_device_type     'Enraf--Nonius MACH-3'
_diffrn_measurement_method     'Profile data from \w-2\q'
_diffrn_detector_area_resol_mean     ?
_diffrn_reflns_number     2661
_diffrn_reflns_av_R_equivalents     0.0503
_diffrn_reflns_av_sigmaI/netI     0.0319
_diffrn_reflns_theta_min     3.52
_diffrn_reflns_theta_max     73.83
_diffrn_reflns_theta_full     73.83
_diffrn_measured_fraction_theta_max     0.987
_diffrn_measured_fraction_theta_full     0.987
_diffrn_reflns_limit_h_min     -6
_diffrn_reflns_limit_h_max     7
_diffrn_reflns_limit_k_min     0
_diffrn_reflns_limit_k_max     14
_diffrn_reflns_limit_l_min     0
_diffrn_reflns_limit_l_max     31
_diffrn_standards_number     3
_diffrn_standards_interval_count     300
_diffrn_standards_interval_time     10800
_diffrn_standards_decay_%     1.30
_refine_special_details
;
Refinement of <i>F</i>^2^ against ALL reflections. The weighted <i>R</i>-factor
<i>wR</i> and goodness of fit <i>S</i> are based on <i>F</i>^2^, conventional
<i>R</i>-factors <i>R</i> are based on <i>F</i>, with <i>F</i> set to zero for
negative <i>F</i>^2^. The threshold expression of <i>F</i>^2^ >
\s(<i>F</i>^2^) is used only for calculating <i>R</i>-factors(gt) <i>etc</i>.
and is not relevant to the choice of reflections for refinement.
<i>R</i>-factors based on <i>F</i>^2^ are statistically about twice as large
as those based on <i>F</i>, and <i>R</i>- factors based on ALL data will be
even larger.
;
_reflns_number_total     2146
_reflns_number_gt     1715
_reflns_threshold_expression     I>2\s(I)
_refine_ls_structure_factor_coef     Fsqd
_refine_ls_matrix_type     full
_refine_ls_R_factor_all     0.0658
_refine_ls_R_factor_gt     0.0435
_refine_ls_wR_factor_gt     0.1215
_refine_ls_wR_factor_ref     0.1353
_refine_ls_goodness_of_fit_ref     1.031
_refine_ls_restrained_S_all     1.031
_refine_ls_number_reflns     2146
_refine_ls_number_parameters     221
_refine_ls_number_restraints     0
_refine_ls_hydrogen_treatment     constr
_refine_ls_weighting_scheme     calc
_refine_ls_weighting_details
         'calc w=1/[\s^2^(Fo^2^)+(0.0886P)^2^+0.2976P] where P=(Fo^2^+2Fc^2^)/3'
_atom_sites_solution_hydrogens     geom
_atom_sites_solution_primary     direct
_atom_sites_solution_secondary     difmap
_refine_ls_shift/su_max     0.004
_refine_ls_shift/su_mean     0.001
_refine_diff_density_max     0.233
_refine_diff_density_min     -0.184
_refine_ls_extinction_method     'SHELXL97 (Sheldrick, 2008)'
_refine_ls_extinction_coef     0.0030(6)
_refine_ls_extinction_expression
                                  'Fc^*^=kFc[1+0.001xFc^2^\l^3^/sin(2\q)]^-1/4^'
_refine_ls_abs_structure_details     'Flack (1983), 0 Friedel pairs'
_refine_ls_abs_structure_Flack     -0.1(5)
loop_
    _atom_type_symbol
    _atom_type_description
    _atom_type_scat_dispersion_real
    _atom_type_scat_dispersion_imag
    _atom_type_scat_source
    'C' 'C' 0.0181 0.0091
                         'International Tables Vol C Tables 4.2.6.8 and 6.1.1.4'
    'O' 'O' 0.0492 0.0322
                         'International Tables Vol C Tables 4.2.6.8 and 6.1.1.4'
    'H' 'H' 0.0000 0.0000
                         'International Tables Vol C Tables 4.2.6.8 and 6.1.1.4'
_computing_data_collection     'CAD-4 Software (Enraf--Nonius, 1989)'
_computing_cell_refinement     'CAD-4 Software (Enraf--Nonius, 1989)'
_computing_data_reduction     'HELENA (Spek, 1997) and PLATON Spek (2009)'
_computing_structure_solution     'SHELXS97 (Sheldrick, 2008)'
_computing_structure_refinement     'SHELXL97 (Sheldrick, 2008)'
_computing_molecular_graphics     'ORTEPII (Johnson, 1976)'
_computing_publication_material     'SHELXL97 (Sheldrick, 2008)'
loop_
    _atom_site_type_symbol
    _atom_site_label
    _atom_site_fract_x
    _atom_site_fract_y
    _atom_site_fract_z
    _atom_site_U_iso_or_equiv
    _atom_site_adp_type
    _atom_site_calc_flag
    _atom_site_refinement_flags
    _atom_site_occupancy
    _atom_site_disorder_assembly
    _atom_site_disorder_group
    O O3 0.6940(5) 0.54519(19) 0.50056(8) 0.0627(7) Uani d . 1 . .
    O O17A 1.1217(4) 0.38347(16) 0.12529(7) 0.0536(6) Uani d . 1 . .
    O O17B 1.2588(5) 0.52535(19) 0.07703(9) 0.0669(7) Uani d . 1 . .
    C C1 0.9480(5) 0.3851(3) 0.42667(10) 0.0481(7) Uani d . 1 . .
    H H1A 1.0406 0.3237 0.4150 0.058 Uiso calc R 1 . .
    H H1B 1.0340 0.4535 0.4298 0.058 Uiso calc R 1 . .
    C C2 0.8561(6) 0.3552(3) 0.48152(11) 0.0565(8) Uani d . 1 . .
    H H2A 0.8167 0.2752 0.4816 0.068 Uiso calc R 1 . .
    H H2B 0.9667 0.3655 0.5081 0.068 Uiso calc R 1 . .
    C C3 0.6677(6) 0.4235(3) 0.49734(11) 0.0529(8) Uani d . 1 . .
    H H3 0.5753 0.3892 0.5244 0.063 Uiso calc R 1 . .
    C C4 0.5617(5) 0.4987(3) 0.45865(10) 0.0480(7) Uani d . 1 . .
    H H4 0.4075 0.5083 0.4630 0.058 Uiso calc R 1 . .
    C C5 0.6477(5) 0.5113(2) 0.40261(9) 0.0381(6) Uani d . 1 . .
    H H5 0.7500 0.5744 0.4038 0.046 Uiso calc R 1 . .
    C C6 0.4757(5) 0.5465(2) 0.36317(10) 0.0436(6) Uani d . 1 . .
    H H6A 0.4018 0.6134 0.3763 0.052 Uiso calc R 1 . .
    H H6B 0.3726 0.4854 0.3594 0.052 Uiso calc R 1 . .
    C C7 0.5761(5) 0.5727(2) 0.30914(10) 0.0431(6) Uani d . 1 . .
    H H7A 0.6666 0.6393 0.3124 0.052 Uiso calc R 1 . .
    H H7B 0.4643 0.5904 0.2837 0.052 Uiso calc R 1 . .
    C C8 0.7080(4) 0.4730(2) 0.28806(9) 0.0338(5) Uani d . 1 . .
    H H8 0.6114 0.4090 0.2812 0.041 Uiso calc R 1 . .
    C C9 0.8761(4) 0.4339(2) 0.32915(9) 0.0340(5) Uani d . 1 . .
    H H9 0.9703 0.4993 0.3352 0.041 Uiso calc R 1 . .
    C C10 0.7745(4) 0.4048(2) 0.38411(9) 0.0352(5) Uani d . 1 . .
    C C11 1.0165(4) 0.3385(2) 0.30642(10) 0.0407(6) Uani d . 1 . .
    H H11A 0.9306 0.2704 0.3018 0.049 Uiso calc R 1 . .
    H H11B 1.1282 0.3209 0.3318 0.049 Uiso calc R 1 . .
    C C12 1.1185(5) 0.3702(3) 0.25284(10) 0.0429(6) Uani d . 1 . .
    H H12A 1.2172 0.4329 0.2581 0.051 Uiso calc R 1 . .
    H H12B 1.1983 0.3056 0.2393 0.051 Uiso calc R 1 . .
    C C13 0.9502(4) 0.4047(2) 0.21221(9) 0.0355(6) Uani d . 1 . .
    C C14 0.8196(4) 0.5035(2) 0.23599(9) 0.0359(6) Uani d . 1 . .
    H H14 0.9218 0.5639 0.2446 0.043 Uiso calc R 1 . .
    C C15 0.6882(5) 0.5471(3) 0.18884(10) 0.0501(7) Uani d . 1 . .
    H H15A 0.6508 0.6267 0.1935 0.060 Uiso calc R 1 . .
    H H15B 0.5587 0.5028 0.1846 0.060 Uiso calc R 1 . .
    C C16 0.8385(5) 0.5311(3) 0.14039(10) 0.0496(7) Uani d . 1 . .
    H H16A 0.7686 0.4879 0.1125 0.060 Uiso calc R 1 . .
    H H16B 0.8819 0.6044 0.1261 0.060 Uiso calc R 1 . .
    C C17 1.0306(5) 0.4658(2) 0.16230(10) 0.0427(6) Uani d . 1 . .
    H H17 1.1411 0.5206 0.1726 0.051 Uiso calc R 1 . .
    C C17A 1.2337(5) 0.4256(3) 0.08422(11) 0.0496(7) Uani d . 1 . .
    C C17B 1.3214(8) 0.3334(3) 0.05006(14) 0.0751(12) Uani d . 1 . .
    H H17A 1.4147 0.3659 0.0238 0.090 Uiso calc R 1 . .
    H H17B 1.2066 0.2943 0.0326 0.090 Uiso calc R 1 . .
    H H17C 1.3996 0.2805 0.0717 0.090 Uiso calc R 1 . .
    C C18 0.8135(6) 0.3021(2) 0.19638(12) 0.0507(7) Uani d . 1 . .
    H H18A 0.9021 0.2450 0.1802 0.061 Uiso calc R 1 . .
    H H18B 0.7062 0.3258 0.1715 0.061 Uiso calc R 1 . .
    H H18C 0.7464 0.2710 0.2275 0.061 Uiso calc R 1 . .
    C C19 0.6299(5) 0.2992(2) 0.38040(11) 0.0433(6) Uani d . 1 . .
    H H19A 0.7163 0.2318 0.3787 0.052 Uiso calc R 1 . .
    H H19B 0.5435 0.3043 0.3489 0.052 Uiso calc R 1 . .
    H H19C 0.5398 0.2957 0.4113 0.052 Uiso calc R 1 . .
loop_
    _atom_site_aniso_label
    _atom_site_aniso_U_11
    _atom_site_aniso_U_22
    _atom_site_aniso_U_33
    _atom_site_aniso_U_12
    _atom_site_aniso_U_13
    _atom_site_aniso_U_23
    O3 0.0852(18) 0.0598(13) 0.0431(10) -0.0031(14) -0.0105(12) -0.0122(10)
    O17A 0.0745(15) 0.0438(10) 0.0426(10) 0.0005(11) 0.0153(11) -0.0037(9)
    O17B 0.0881(18) 0.0506(12) 0.0620(13) -0.0109(14) 0.0256(14) 0.0019(11)
    C1 0.0472(15) 0.0599(17) 0.0371(13) 0.0056(15) -0.0072(13) 0.0053(13)
    C2 0.066(2) 0.0656(19) 0.0380(13) 0.0059(18) -0.0084(15) 0.0076(13)
    C3 0.066(2) 0.0574(17) 0.0348(13) -0.0033(17) 0.0006(14) -0.0005(12)
    C4 0.0508(16) 0.0553(16) 0.0378(13) 0.0003(15) 0.0003(13) -0.0072(12)
    C5 0.0395(14) 0.0380(13) 0.0368(12) -0.0002(12) -0.0013(11) 0.0000(10)
    C6 0.0413(14) 0.0473(14) 0.0421(13) 0.0122(13) 0.0042(12) 0.0019(11)
    C7 0.0446(15) 0.0449(14) 0.0397(13) 0.0113(13) 0.0003(12) 0.0080(11)
    C8 0.0317(11) 0.0353(12) 0.0343(11) 0.0004(11) -0.0021(10) 0.0025(9)
    C9 0.0315(11) 0.0355(12) 0.0349(11) -0.0004(11) -0.0032(10) 0.0012(10)
    C10 0.0368(13) 0.0347(12) 0.0340(11) 0.0015(12) -0.0027(11) 0.0032(9)
    C11 0.0394(13) 0.0445(14) 0.0381(12) 0.0095(13) -0.0041(11) 0.0034(11)
    C12 0.0380(14) 0.0496(15) 0.0411(13) 0.0068(13) 0.0014(12) -0.0026(11)
    C13 0.0383(13) 0.0330(12) 0.0351(12) -0.0018(11) -0.0009(11) -0.0022(10)
    C14 0.0362(13) 0.0359(12) 0.0357(12) 0.0005(11) -0.0028(11) 0.0024(10)
    C15 0.0516(16) 0.0585(17) 0.0401(13) 0.0086(15) -0.0038(14) 0.0099(13)
    C16 0.0633(19) 0.0504(15) 0.0351(12) 0.0043(16) -0.0023(13) 0.0052(12)
    C17 0.0508(15) 0.0402(13) 0.0372(12) -0.0050(14) 0.0065(12) -0.0037(11)
    C17A 0.0558(18) 0.0517(16) 0.0414(13) -0.0010(15) 0.0088(14) -0.0001(12)
    C17B 0.110(3) 0.056(2) 0.0590(19) 0.011(2) 0.030(2) -0.0007(16)
    C18 0.0618(19) 0.0430(14) 0.0474(15) -0.0150(15) -0.0002(15) -0.0022(12)
    C19 0.0489(15) 0.0384(13) 0.0427(13) -0.0039(13) 0.0024(13) 0.0039(11)
_geom_special_details
;
All e.s.d.'s (except the e.s.d. in the dihedral angle between two l.s. planes)
are estimated using the full covariance matrix. The cell e.s.d.'s are taken
into account individually in the estimation of e.s.d.'s in distances, angles
and torsion angles; correlations between e.s.d.'s in cell parameters are only
used when they are defined by crystal symmetry. An approximate (isotropic)
treatment of cell e.s.d.'s is used for estimating e.s.d.'s involving l.s.
planes.
;
loop_
    _geom_bond_atom_site_label_1
    _geom_bond_atom_site_label_2
    _geom_bond_site_symmetry_2
    _geom_bond_distance
    _geom_bond_publ_flag
    O3 C3 . 1.439(4) no
    O3 C4 . 1.447(3) no
    O17A C17A . 1.342(3) no
    O17A C17 . 1.457(3) no
    O17B C17A . 1.194(4) no
    C1 C2 . 1.533(4) no
    C1 C10 . 1.543(4) no
    C1 H1A . 0.9700 no
    C1 H1B . 0.9700 no
    C2 C3 . 1.482(5) no
    C2 H2A . 0.9700 no
    C2 H2B . 0.9700 no
    C3 C4 . 1.471(4) no
    C3 H3 . 0.9800 no
    C4 C5 . 1.513(4) no
    C4 H4 . 0.9800 no
    C5 C6 . 1.521(4) no
    C5 C10 . 1.553(4) no
    C5 H5 . 0.9800 no
    C6 C7 . 1.526(4) no
    C6 H6A . 0.9700 no
    C6 H6B . 0.9700 no
    C7 C8 . 1.526(4) no
    C7 H7A . 0.9700 no
    C7 H7B . 0.9700 no
    C8 C14 . 1.525(3) no
    C8 C9 . 1.545(3) no
    C8 H8 . 0.9800 no
    C9 C11 . 1.534(4) no
    C9 C10 . 1.557(3) no
    C9 H9 . 0.9800 no
    C10 C19 . 1.537(4) no
    C11 C12 . 1.535(4) no
    C11 H11A . 0.9700 no
    C11 H11B . 0.9700 no
    C12 C13 . 1.523(4) no
    C12 H12A . 0.9700 no
    C12 H12B . 0.9700 no
    C13 C17 . 1.528(3) no
    C13 C18 . 1.531(4) no
    C13 C14 . 1.539(4) no
    C14 C15 . 1.530(3) no
    C14 H14 . 0.9800 no
    C15 C16 . 1.550(4) no
    C15 H15A . 0.9700 no
    C15 H15B . 0.9700 no
    C16 C17 . 1.530(4) no
    C16 H16A . 0.9700 no
    C16 H16B . 0.9700 no
    C17 H17 . 0.9800 no
    C17A C17B . 1.485(4) no
    C17B H17A . 0.9600 no
    C17B H17B . 0.9600 no
    C17B H17C . 0.9600 no
    C18 H18A . 0.9600 no
    C18 H18B . 0.9600 no
    C18 H18C . 0.9600 no
    C19 H19A . 0.9600 no
    C19 H19B . 0.9600 no
    C19 H19C . 0.9600 no
loop_
    _geom_angle_atom_site_label_1
    _geom_angle_atom_site_label_2
    _geom_angle_atom_site_label_3
    _geom_angle_site_symmetry_1
    _geom_angle_site_symmetry_3
    _geom_angle
    _geom_angle_publ_flag
    C3 O3 C4 . . 61.3(2) no
    C17A O17A C17 . . 116.8(2) no
    C2 C1 C10 . . 112.9(3) no
    C2 C1 H1A . . 109.0 no
    C10 C1 H1A . . 109.0 no
    C2 C1 H1B . . 109.0 no
    C10 C1 H1B . . 109.0 no
    H1A C1 H1B . . 107.8 no
    C3 C2 C1 . . 114.6(3) no
    C3 C2 H2A . . 108.6 no
    C1 C2 H2A . . 108.6 no
    C3 C2 H2B . . 108.6 no
    C1 C2 H2B . . 108.6 no
    H2A C2 H2B . . 107.6 no
    O3 C3 C4 . . 59.62(19) no
    O3 C3 C2 . . 117.4(3) no
    C4 C3 C2 . . 120.6(3) no
    O3 C3 H3 . . 115.8 no
    C4 C3 H3 . . 115.8 no
    C2 C3 H3 . . 115.8 no
    O3 C4 C3 . . 59.08(18) no
    O3 C4 C5 . . 115.7(3) no
    C3 C4 C5 . . 120.7(3) no
    O3 C4 H4 . . 116.3 no
    C3 C4 H4 . . 116.3 no
    C5 C4 H4 . . 116.3 no
    C4 C5 C6 . . 112.2(2) no
    C4 C5 C10 . . 112.4(2) no
    C6 C5 C10 . . 112.8(2) no
    C4 C5 H5 . . 106.3 no
    C6 C5 H5 . . 106.3 no
    C10 C5 H5 . . 106.3 no
    C5 C6 C7 . . 109.8(2) no
    C5 C6 H6A . . 109.7 no
    C7 C6 H6A . . 109.7 no
    C5 C6 H6B . . 109.7 no
    C7 C6 H6B . . 109.7 no
    H6A C6 H6B . . 108.2 no
    C6 C7 C8 . . 112.2(2) no
    C6 C7 H7A . . 109.2 no
    C8 C7 H7A . . 109.2 no
    C6 C7 H7B . . 109.2 no
    C8 C7 H7B . . 109.2 no
    H7A C7 H7B . . 107.9 no
    C14 C8 C7 . . 111.5(2) no
    C14 C8 C9 . . 109.1(2) no
    C7 C8 C9 . . 111.5(2) no
    C14 C8 H8 . . 108.2 no
    C7 C8 H8 . . 108.2 no
    C9 C8 H8 . . 108.2 no
    C11 C9 C8 . . 111.17(19) no
    C11 C9 C10 . . 113.9(2) no
    C8 C9 C10 . . 112.1(2) no
    C11 C9 H9 . . 106.4 no
    C8 C9 H9 . . 106.4 no
    C10 C9 H9 . . 106.4 no
    C19 C10 C1 . . 109.8(2) no
    C19 C10 C5 . . 111.3(2) no
    C1 C10 C5 . . 106.0(2) no
    C19 C10 C9 . . 111.4(2) no
    C1 C10 C9 . . 110.9(2) no
    C5 C10 C9 . . 107.36(19) no
    C9 C11 C12 . . 112.8(2) no
    C9 C11 H11A . . 109.0 no
    C12 C11 H11A . . 109.0 no
    C9 C11 H11B . . 109.0 no
    C12 C11 H11B . . 109.0 no
    H11A C11 H11B . . 107.8 no
    C13 C12 C11 . . 111.2(2) no
    C13 C12 H12A . . 109.4 no
    C11 C12 H12A . . 109.4 no
    C13 C12 H12B . . 109.4 no
    C11 C12 H12B . . 109.4 no
    H12A C12 H12B . . 108.0 no
    C12 C13 C17 . . 116.4(2) no
    C12 C13 C18 . . 110.7(2) no
    C17 C13 C18 . . 110.0(2) no
    C12 C13 C14 . . 108.0(2) no
    C17 C13 C14 . . 98.1(2) no
    C18 C13 C14 . . 113.2(2) no
    C8 C14 C15 . . 119.5(2) no
    C8 C14 C13 . . 113.7(2) no
    C15 C14 C13 . . 103.8(2) no
    C8 C14 H14 . . 106.3 no
    C15 C14 H14 . . 106.3 no
    C13 C14 H14 . . 106.3 no
    C14 C15 C16 . . 103.8(2) no
    C14 C15 H15A . . 111.0 no
    C16 C15 H15A . . 111.0 no
    C14 C15 H15B . . 111.0 no
    C16 C15 H15B . . 111.0 no
    H15A C15 H15B . . 109.0 no
    C17 C16 C15 . . 105.0(2) no
    C17 C16 H16A . . 110.8 no
    C15 C16 H16A . . 110.8 no
    C17 C16 H16B . . 110.8 no
    C15 C16 H16B . . 110.8 no
    H16A C16 H16B . . 108.8 no
    O17A C17 C13 . . 109.9(2) no
    O17A C17 C16 . . 114.3(2) no
    C13 C17 C16 . . 105.6(2) no
    O17A C17 H17 . . 109.0 no
    C13 C17 H17 . . 109.0 no
    C16 C17 H17 . . 109.0 no
    O17B C17A O17A . . 123.1(3) no
    O17B C17A C17B . . 125.2(3) no
    O17A C17A C17B . . 111.7(3) no
    C17A C17B H17A . . 109.5 no
    C17A C17B H17B . . 109.5 no
    H17A C17B H17B . . 109.5 no
    C17A C17B H17C . . 109.5 no
    H17A C17B H17C . . 109.5 no
    H17B C17B H17C . . 109.5 no
    C13 C18 H18A . . 109.5 no
    C13 C18 H18B . . 109.5 no
    H18A C18 H18B . . 109.5 no
    C13 C18 H18C . . 109.5 no
    H18A C18 H18C . . 109.5 no
    H18B C18 H18C . . 109.5 no
    C10 C19 H19A . . 109.5 no
    C10 C19 H19B . . 109.5 no
    H19A C19 H19B . . 109.5 no
    C10 C19 H19C . . 109.5 no
    H19A C19 H19C . . 109.5 no
    H19B C19 H19C . . 109.5 no
loop_
    _geom_torsion_atom_site_label_1
    _geom_torsion_atom_site_label_2
    _geom_torsion_atom_site_label_3
    _geom_torsion_atom_site_label_4
    _geom_torsion_site_symmetry_1
    _geom_torsion_site_symmetry_2
    _geom_torsion_site_symmetry_3
    _geom_torsion_site_symmetry_4
    _geom_torsion
    _geom_torsion_publ_flag
    C10 C1 C2 C3 . . . . -42.1(4) no
    C4 O3 C3 C2 . . . . 111.1(3) no
    C1 C2 C3 O3 . . . . -59.3(4) no
    C1 C2 C3 C4 . . . . 9.8(4) no
    C3 O3 C4 C5 . . . . -111.8(3) no
    C2 C3 C4 O3 . . . . -105.8(4) no
    O3 C3 C4 C5 . . . . 103.4(3) no
    C2 C3 C4 C5 . . . . -2.4(5) no
    O3 C4 C5 C6 . . . . -137.4(3) no
    C3 C4 C5 C6 . . . . 154.8(3) no
    O3 C4 C5 C10 . . . . 94.2(3) no
    C3 C4 C5 C10 . . . . 26.4(4) no
    C4 C5 C6 C7 . . . . 172.8(2) no
    C10 C5 C6 C7 . . . . -59.0(3) no
    C5 C6 C7 C8 . . . . 55.4(3) no
    C6 C7 C8 C14 . . . . -176.0(2) no
    C6 C7 C8 C9 . . . . -53.8(3) no
    C14 C8 C9 C11 . . . . -53.0(3) no
    C7 C8 C9 C11 . . . . -176.7(2) no
    C14 C8 C9 C10 . . . . 178.26(19) no
    C7 C8 C9 C10 . . . . 54.6(3) no
    C2 C1 C10 C19 . . . . -56.1(3) no
    C2 C1 C10 C5 . . . . 64.3(3) no
    C2 C1 C10 C9 . . . . -179.5(2) no
    C4 C5 C10 C19 . . . . 64.4(3) no
    C6 C5 C10 C19 . . . . -63.7(3) no
    C4 C5 C10 C1 . . . . -54.9(3) no
    C6 C5 C10 C1 . . . . 177.0(2) no
    C4 C5 C10 C9 . . . . -173.4(2) no
    C6 C5 C10 C9 . . . . 58.5(3) no
    C11 C9 C10 C19 . . . . -60.6(3) no
    C8 C9 C10 C19 . . . . 66.7(3) no
    C11 C9 C10 C1 . . . . 62.0(3) no
    C8 C9 C10 C1 . . . . -170.7(2) no
    C11 C9 C10 C5 . . . . 177.3(2) no
    C8 C9 C10 C5 . . . . -55.4(3) no
    C8 C9 C11 C12 . . . . 53.4(3) no
    C10 C9 C11 C12 . . . . -178.8(2) no
    C9 C11 C12 C13 . . . . -55.7(3) no
    C11 C12 C13 C17 . . . . 165.4(2) no
    C11 C12 C13 C18 . . . . -68.1(3) no
    C11 C12 C13 C14 . . . . 56.4(3) no
    C7 C8 C14 C15 . . . . -55.3(3) no
    C9 C8 C14 C15 . . . . -178.9(2) no
    C7 C8 C14 C13 . . . . -178.4(2) no
    C9 C8 C14 C13 . . . . 57.9(3) no
    C12 C13 C14 C8 . . . . -59.6(3) no
    C17 C13 C14 C8 . . . . 179.2(2) no
    C18 C13 C14 C8 . . . . 63.4(3) no
    C12 C13 C14 C15 . . . . 169.0(2) no
    C17 C13 C14 C15 . . . . 47.8(2) no
    C18 C13 C14 C15 . . . . -68.0(3) no
    C8 C14 C15 C16 . . . . -162.5(2) no
    C13 C14 C15 C16 . . . . -34.7(3) no
    C14 C15 C16 C17 . . . . 7.2(3) no
    C17A O17A C17 C13 . . . . -168.1(2) no
    C17A O17A C17 C16 . . . . 73.4(3) no
    C12 C13 C17 O17A . . . . 78.1(3) no
    C18 C13 C17 O17A . . . . -48.7(3) no
    C14 C13 C17 O17A . . . . -167.0(2) no
    C12 C13 C17 C16 . . . . -158.1(2) no
    C18 C13 C17 C16 . . . . 75.1(3) no
    C14 C13 C17 C16 . . . . -43.3(2) no
    C15 C16 C17 O17A . . . . 144.0(3) no
    C15 C16 C17 C13 . . . . 23.0(3) no
    C17 O17A C17A O17B . . . . -0.7(5) no
    C17 O17A C17A C17B . . . . 178.9(3) no
    C19 C10 C13 C18 . . . . 1.6(2) no
data_global
_journal_date_recd_electronic     2008-12-11
_journal_date_accepted     2009-03-11
_journal_name_full     'Acta Crystallographica, Section E'
_journal_year     2009
_journal_volume     65
_journal_issue      4
_journal_page_first     o814
_journal_page_last     o814
_journal_paper_category     QO
_journal_coeditor_code     KP2201
_publ_contact_author_name     ' J.A. Paix\~ao'
_publ_contact_author_address
;
     Faculdade Ci\^encias e Tecnologia
     Departamento de F\'isica
     Universidade de Coimbra
     P-3004-516 Coimbra
     Portugal
;
_publ_contact_author_email     jap@pollux.fis.uc.pt
_publ_contact_author_fax     351-239-829158
_publ_contact_author_phone     351-239-410647
_publ_section_title
;
3\a,4\a-Epoxy-5\a-androstan-17\b-yl acetate
;
loop_
    _publ_author_name
    _publ_author_footnote
    _publ_author_address
    'Andrade, L.C.R.' .
;
     CEMDRX
     Departamento de F\'isica
     Faculdade de Ci\^encias e Tecnologia
     Universidade de Coimbra
     P-3004-516 Coimbra
     Portugal
;
    'Paix\~ao, J.A.' .
;
     CEMDRX
     Departamento de F\'isica
     Faculdade de Ci\^encias e Tecnologia
     Universidade de Coimbra
     P-3004-516 Coimbra
     Portugal
;
    'Almeida, M.J.M. de' .
;
     CEMDRX
     Departamento de F\'isica
     Faculdade de Ci\^encias e Tecnologia
     Universidade de Coimbra
     P-3004-516 Coimbra
     Portugal
;
    'Fernandes Roleira, F.M.' .
;
     Centro de Estudos Farmac\^euticos
     Laborat\'orio de Qu\'imica Farmac\^eutica
     Faculdade de Farm\'acia
     Universidade de Coimbra
     P-3000-295 Coimbra
     Portugal
;
    'Tavares da Silva, E.J.' .
;
     Centro de Estudos Farmac\^euticos
     Laborat\'orio de Qu\'imica Farmac\^eutica
     Faculdade de Farm\'acia
     Universidade de Coimbra
     P-3000-295 Coimbra
     Portugal
;
