# Supplementary material for: 3α,4α-Ep­oxy-5α-androstan-17β-yl acetate
Source: Acta Crystallogr Sect E Struct Rep Online. 2009 Mar 25;65(Pt 4):o814. doi: 10.1107/S160053680900899X (PMC2968911; doi:10.1107/S160053680900899X)
Supplement: Supplementary file 2 [file e-65-0o814-Isup2.hkl]

# 
# h,k,l, Fc-squared, Fo-squared, sigma(Fo-squared) and status flag 
# 
data_I
_shelx_title '  34alfa-epoxy Mach3 Abril/2006' 
_shelx_refln_list_code          4 
_shelx_F_calc_maximum      215.69 
_exptl_crystal_F_000       728.00 
_reflns_d_resolution_high  0.8027 
 
loop_ 
 _symmetry_equiv_pos_as_xyz 
 'x, y, z' 
 '-x+1/2, -y, z+1/2' 
 'x+1/2, -y+1/2, -z' 
 '-x, y+1/2, -z+1/2' 
 
_cell_length_a     6.2760 
_cell_length_b    11.7272 
_cell_length_c    25.0888 
_cell_angle_alpha  90.000 
_cell_angle_beta   90.000 
_cell_angle_gamma  90.000 
 
_shelx_F_squared_multiplier     1.000 
 
loop_ 
 _refln_index_h 
 _refln_index_k 
 _refln_index_l 
 _refln_F_squared_calc 
 _refln_F_squared_meas 
 _refln_F_squared_sigma 
 _refln_observed_status 
   2   0   0     2277.77     2419.52     51.53 o 
   4   0   0       48.36       44.93      2.69 o 
   6   0   0       60.52       63.43      2.19 o 
   1   1   0    15404.25    16303.22    337.96 o 
   2   1   0        8.87        9.41      0.81 o 
   3   1   0      176.47      212.61     10.78 o 
   4   1   0       38.98       52.15      1.33 o 
   5   1   0      164.48      171.99     14.90 o 
   6   1   0       53.01       61.59      3.52 o 
   7   1   0       64.22       67.92      2.21 o 
   0   2   0    46523.85    58273.55     81.77 o 
   1   2   0    16457.47    17602.10    451.84 o 
   2   2   0      926.76      958.47     11.42 o 
   3   2   0        1.64        1.57      0.86 o 
   4   2   0      121.84      126.27      3.95 o 
   5   2   0        3.72       -0.03      5.42 o 
   6   2   0        3.91       -0.91      5.74 o 
   7   2   0        2.98        4.87      1.70 o 
   1   3   0     2563.52     2580.65    153.81 o 
   2   3   0       21.27       22.77      1.07 o 
   3   3   0       72.74       78.49      1.59 o 
   4   3   0       34.69       37.87      1.38 o 
   5   3   0      200.78      210.17     11.92 o 
   6   3   0        3.17        4.46      1.98 o 
   7   3   0        8.31        9.14      1.70 o 
   0   4   0      214.91      235.85      3.47 o 
   1   4   0     2612.45     2589.89    239.17 o 
   2   4   0     1071.94     1215.35     32.23 o 
   3   4   0        2.51       -0.10      3.95 o 
   4   4   0      118.62      133.68      2.14 o 
   5   4   0        8.31        6.15      1.51 o 
   6   4   0       71.57       72.74      1.95 o 
   7   4   0        5.26        4.13      5.16 o 
   1   5   0      480.00      478.83     24.24 o 
   2   5   0      101.56       96.28      1.32 o 
   3   5   0        0.47        2.68      4.11 o 
   4   5   0       19.37       19.01      1.42 o 
   5   5   0      374.81      386.33      6.46 o 
   6   5   0       73.36       71.32      2.63 o 
   7   5   0        0.47        0.00      1.33 o 
   0   6   0      208.02      202.82      3.03 o 
   1   6   0      101.57      106.44      7.05 o 
   2   6   0       15.20       21.67      1.19 o 
   3   6   0      104.75      106.18      1.74 o 
   4   6   0        1.75        1.75      2.19 o 
   5   6   0      124.55      140.82      7.60 o 
   6   6   0      116.05      101.82      6.86 o 
   7   6   0        0.08       -1.70      4.20 o 
   1   7   0      346.19      379.54      8.61 o 
   2   7   0       16.14       18.54      1.31 o 
   3   7   0      145.22      142.24      2.06 o 
   4   7   0      229.71      230.58      5.17 o 
   5   7   0        3.99        7.24      1.50 o 
   6   7   0      143.97      152.18     13.85 o 
   0   8   0        7.47        5.97      1.77 o 
   1   8   0       31.81       38.21      1.40 o 
   2   8   0       45.21       36.90      1.55 o 
   3   8   0       73.33       68.37      2.21 o 
   4   8   0       61.47       70.24      2.25 o 
   5   8   0        0.18       -0.06      1.37 o 
   6   8   0        1.09        0.65      2.99 o 
   1   9   0        5.94       -3.80      6.67 o 
   2   9   0       52.56       58.61      3.65 o 
   3   9   0        0.82        0.00     15.85 o 
   4   9   0       30.54       29.31      2.06 o 
   5   9   0       85.60       98.99      3.06 o 
   6   9   0       63.79       62.71      5.92 o 
   0  10   0       64.88       61.13      2.51 o 
   1  10   0       22.81       28.61      2.32 o 
   2  10   0       14.71       13.72      1.73 o 
   3  10   0        4.91        3.31      6.82 o 
   4  10   0       14.08       14.15      1.55 o 
   5  10   0       12.71       18.24      2.36 o 
   1  11   0       46.20       51.20      1.75 o 
   2  11   0      167.59      175.76      9.37 o 
   3  11   0       70.94       73.02      4.79 o 
   4  11   0        0.82        2.11      4.25 o 
   5  11   0       28.78       28.88      1.06 o 
   0  12   0        4.59        2.43      6.56 o 
   1  12   0        2.61        3.65      5.07 o 
   2  12   0        0.14       -1.03      4.25 o 
   3  12   0       15.81       13.30      1.29 o 
   4  12   0        8.65        8.48      1.92 o 
   1  13   0        2.66        4.50      1.62 o 
   2  13   0        0.02        4.79      4.87 o 
   3  13   0       59.94       45.21      1.84 o 
   0  14   0        0.49        0.07      1.25 o 
   1  14   0        1.03       -3.98      4.50 o 
   2  14   0        0.28       -6.04      6.04 o 
   1   0   1     4346.03     3164.73    945.42 o 
   2   0   1     1233.84     1025.33    140.70 o 
   3   0   1       24.35       25.15      3.32 o 
   4   0   1      258.81      292.26     20.19 o 
   5   0   1        0.04       -0.76      1.33 o 
   6   0   1        0.04        0.40      4.35 o 
   7   0   1       18.62       16.15      1.84 o 
   0   1   1      637.51      529.43      5.21 o 
   1   1   1     4080.89     3628.18    323.08 o 
   2   1   1      404.66      361.00     35.10 o 
   3   1   1      453.60      400.47     25.49 o 
   4   1   1        9.72       15.06      3.17 o 
   5   1   1       19.24       12.79      3.05 o 
   6   1   1        3.53       -1.16      4.64 o 
   7   1   1        3.03        2.29      1.70 o 
   0   2   1    13696.17    14728.09     35.68 o 
   1   2   1     6041.29     5712.39     86.35 o 
   2   2   1      270.23      286.06     18.81 o 
   3   2   1      341.94      302.78     14.12 o 
   4   2   1      115.84      107.62      2.87 o 
   5   2   1       46.45       44.97      1.54 o 
   6   2   1        1.31       -2.64      4.63 o 
   7   2   1       14.45       15.33      1.77 o 
   0   3   1        2.17        1.55      3.98 o 
   1   3   1     4583.04     4462.31     26.67 o 
   2   3   1      416.45      453.98     10.47 o 
   3   3   1      148.54      151.60      3.91 o 
   4   3   1        9.26        8.81      1.01 o 
   5   3   1      146.98      133.05      2.16 o 
   6   3   1       84.68       85.45      2.39 o 
   7   3   1        0.67        1.33      5.09 o 
   0   4   1     2121.13     2024.78     18.01 o 
   1   4   1     1235.61     1207.18     87.32 o 
   2   4   1     1561.05     1732.87     25.56 o 
   3   4   1        4.51        2.77      3.26 o 
   4   4   1       33.50       28.21      1.14 o 
   5   4   1       22.53       28.25      1.99 o 
   6   4   1       44.20       41.66      2.83 o 
   7   4   1        5.02        5.60      1.47 o 
   0   5   1       72.08       65.21      1.48 o 
   1   5   1      419.05      398.50     39.98 o 
   2   5   1      448.19      492.67      8.06 o 
   3   5   1       30.29       30.96      1.29 o 
   4   5   1      192.35      176.43      3.02 o 
   5   5   1        1.77        5.13      3.02 o 
   6   5   1       15.36       13.22      3.24 o 
   7   5   1        9.45        7.08      1.40 o 
   0   6   1      370.83      418.10      6.21 o 
   1   6   1      518.26      535.14     27.23 o 
   2   6   1      247.77      284.21      9.93 o 
   3   6   1       83.39       86.08      1.66 o 
   4   6   1       20.24       20.59      1.63 o 
   5   6   1       27.29       22.16      3.13 o 
   6   6   1        8.67        9.65      1.12 o 
   7   6   1        6.03        1.70      3.98 o 
   0   7   1       23.34       34.14      1.62 o 
   1   7   1       83.72       93.18      3.98 o 
   2   7   1       70.84       71.22     18.47 o 
   3   7   1       33.74       32.06      1.52 o 
   4   7   1       61.58       54.11      1.84 o 
   5   7   1       43.64       39.94      3.02 o 
   6   7   1        7.53        7.36      1.65 o 
   0   8   1      338.72      357.23      5.17 o 
   1   8   1      411.09      440.43      4.54 o 
   2   8   1      208.38      204.19      6.35 o 
   3   8   1       77.53       67.49      2.47 o 
   4   8   1       19.74       17.30      1.63 o 
   5   8   1        6.74        6.52      2.04 o 
   6   8   1        1.71        3.70      1.64 o 
   0   9   1        0.00       -1.84      1.84 o 
   1   9   1      142.96      155.47      2.09 o 
   2   9   1       40.81       43.79      1.76 o 
   3   9   1      156.62      151.44      7.82 o 
   4   9   1       20.25       20.85      1.68 o 
   5   9   1       56.06       62.19      1.56 o 
   6   9   1      104.36      106.34     10.00 o 
   0  10   1        1.78        0.37      2.06 o 
   1  10   1       78.78       75.90      5.38 o 
   2  10   1       73.65       70.39      3.65 o 
   3  10   1      133.42      128.31      2.27 o 
   4  10   1        8.02       13.93      2.21 o 
   5  10   1       68.88       82.57      1.51 o 
   0  11   1       14.30       14.38      2.14 o 
   1  11   1       33.87       36.24      2.06 o 
   2  11   1       65.87       64.13      4.98 o 
   3  11   1       28.94       27.42      1.53 o 
   4  11   1       38.18       40.93      1.46 o 
   5  11   1       74.51       80.59      1.30 o 
   0  12   1       46.46       48.74      2.36 o 
   1  12   1        6.15        7.91      3.21 o 
   2  12   1       27.05       25.60      1.46 o 
   3  12   1        5.98        1.76      4.44 o 
   4  12   1       52.65       60.98      1.92 o 
   0  13   1        1.61       -4.64      5.97 o 
   1  13   1       17.58       16.07      1.70 o 
   2  13   1       21.71       17.99      1.55 o 
   3  13   1       10.18        4.79      5.60 o 
   0  14   1        0.25        1.99      4.28 o 
   1  14   1        7.42        7.59      1.33 o 
   2  14   1       15.82        6.27      7.30 o 
   0   0   2      936.71      699.41      5.29 o 
   1   0   2    11885.98     9675.11   1391.46 o 
   2   0   2     1139.74     1010.96    113.27 o 
   3   0   2       53.39       40.76      2.54 o 
   4   0   2        6.23        3.43      1.50 o 
   5   0   2       21.68       20.90      1.49 o 
   6   0   2       13.08       13.68      1.28 o 
   7   0   2       99.07      104.89      2.43 o 
   0   1   2       67.88       47.87      0.81 o 
   1   1   2      850.95      769.59     18.22 o 
   2   1   2     2617.62     2546.89     57.39 o 
   3   1   2      633.62      663.37     33.34 o 
   4   1   2       21.25       27.22      1.25 o 
   5   1   2       23.67       33.32      1.54 o 
   6   1   2        6.15        4.95      4.27 o 
   7   1   2        0.65       -6.27      6.27 o 
   0   2   2        0.12       -3.54      3.54 o 
   1   2   2     3608.66     3586.87     74.12 o 
   2   2   2      739.33      755.25      7.32 o 
   3   2   2       95.54       77.87      1.20 o 
   4   2   2       37.90       29.17      1.51 o 
   5   2   2       80.63       87.60      4.79 o 
   6   2   2       18.25       18.09      1.32 o 
   7   2   2       12.79       11.94      1.77 o 
   0   3   2      274.77      260.52      4.14 o 
   1   3   2     1489.91     1470.74     39.67 o 
   2   3   2       20.72       18.47      0.88 o 
   3   3   2        8.59       13.31      0.99 o 
   4   3   2      176.27      170.37      2.88 o 
   5   3   2       15.88       10.25      6.56 o 
   6   3   2        0.32       -0.38      1.87 o 
   7   3   2        4.23        0.66      5.90 o 
   0   4   2       15.86       19.61      1.25 o 
   1   4   2      244.75      255.87      2.74 o 
   2   4   2     2058.59     2172.87     27.12 o 
   3   4   2      105.18       96.83      5.20 o 
   4   4   2        6.14        9.01      1.27 o 
   5   4   2      107.98      125.12      5.86 o 
   6   4   2       63.62       59.83      1.75 o 
   7   4   2        3.17       -5.75      5.75 o 
   0   5   2        0.39       -3.54      4.72 o 
   1   5   2      916.51      945.49     11.81 o 
   2   5   2      955.01     1097.12     11.07 o 
   3   5   2      351.58      374.98      3.87 o 
   4   5   2      223.80      220.43      2.47 o 
   5   5   2      153.20      143.17      2.77 o 
   6   5   2       30.27       29.82      1.80 o 
   7   5   2       16.37       16.88      1.47 o 
   0   6   2       35.44       31.04      1.47 o 
   1   6   2      114.90      135.12      2.51 o 
   2   6   2      431.40      474.36      4.97 o 
   3   6   2       61.66       58.08      2.40 o 
   4   6   2       70.08       71.34      1.89 o 
   5   6   2       15.45       19.41      1.61 o 
   6   6   2       53.69       45.12      4.33 o 
   7   6   2        9.93        3.39      3.98 o 
   0   7   2       97.89       99.73      2.07 o 
   1   7   2       85.91       82.99      2.03 o 
   2   7   2       72.12       60.76      2.43 o 
   3   7   2      427.47      458.08      7.83 o 
   4   7   2       42.89       49.26      2.14 o 
   5   7   2       36.19       42.01      1.74 o 
   6   7   2       33.95       30.54      1.74 o 
   0   8   2        9.31        4.35      6.63 o 
   1   8   2       55.09       68.88      9.55 o 
   2   8   2      181.28      143.63     70.36 o 
   3   8   2      165.58      162.33      7.86 o 
   4   8   2        0.73        4.87      5.70 o 
   5   8   2        1.21       -1.60      4.82 o 
   6   8   2       34.42       32.12      2.98 o 
   0   9   2        1.50        1.99      1.84 o 
   1   9   2       10.27       12.78      1.40 o 
   2   9   2      595.25      554.26     39.90 o 
   3   9   2       40.46       40.22      1.80 o 
   4   9   2       10.74       12.39      2.99 o 
   5   9   2        1.85        1.31      2.91 o 
   6   9   2       11.08       10.84      2.75 o 
   0  10   2       17.00        7.30      7.52 o 
   1  10   2      157.93      167.55      4.69 o 
   2  10   2      104.03      107.23      9.22 o 
   3  10   2       39.16       34.44      8.96 o 
   4  10   2        1.90        2.23      2.03 o 
   5  10   2       15.65       13.93      1.20 o 
   0  11   2       52.72       50.36      2.51 o 
   1  11   2      191.16      194.15      3.69 o 
   2  11   2       40.15       41.73      6.23 o 
   3  11   2        9.87       10.53      2.62 o 
   4  11   2        5.60        1.47      4.23 o 
   5  11   2        0.85       -2.84      4.20 o 
   0  12   2        3.42        6.71      7.30 o 
   1  12   2       24.36       26.92      1.51 o 
   2  12   2       13.86        9.77      5.60 o 
   3  12   2       23.04       21.16      7.89 o 
   4  12   2        6.30        5.07      1.59 o 
   0  13   2       69.54       72.27      2.21 o 
   1  13   2        0.16       -1.33      1.62 o 
   2  13   2        1.39        4.72      5.01 o 
   3  13   2       36.12       23.15      1.92 o 
   0  14   2        0.25        0.22      4.50 o 
   1  14   2        4.18       -4.13      4.28 o 
   2  14   2        5.74        1.03      8.04 o 
   1   0   3     2118.93     1618.45    169.21 o 
   2   0   3      211.47      186.33     20.76 o 
   3   0   3       44.64       34.07      1.33 o 
   4   0   3        5.69        0.74      5.90 o 
   5   0   3        6.83       -5.38      6.86 o 
   6   0   3        1.24       -5.63      5.63 o 
   7   0   3       79.18       85.04      2.29 o 
   0   1   3       89.32       76.91      0.96 o 
   1   1   3     1954.81     1747.97      9.20 o 
   2   1   3       53.66       63.89      2.77 o 
   3   1   3      258.02      215.53     29.29 o 
   4   1   3       31.70       36.00      1.30 o 
   5   1   3        4.30        2.73      5.68 o 
   6   1   3       21.07       25.06      1.35 o 
   7   1   3        2.84        1.40      5.82 o 
   0   2   3     1386.95     1190.75     10.71 o 
   1   2   3       75.96       97.08     29.63 o 
   2   2   3     1973.33     1907.94     35.94 o 
   3   2   3      101.19      100.80      4.61 o 
   4   2   3        3.12       -2.23      4.40 o 
   5   2   3       25.88       24.14      1.59 o 
   6   2   3       21.94       22.31      1.35 o 
   7   2   3       26.82       29.79      1.84 o 
   0   3   3      317.41      287.41      4.44 o 
   1   3   3      135.44      150.28     15.58 o 
   2   3   3     3098.64     3352.51     72.97 o 
   3   3   3      842.72      849.62     26.55 o 
   4   3   3        5.72       10.01      1.55 o 
   5   3   3       84.81       88.36      4.02 o 
   6   3   3        7.24        5.62      2.60 o 
   7   3   3        1.79        1.92      5.16 o 
   0   4   3      174.75      201.16      2.73 o 
   1   4   3     4537.32     4748.44     39.24 o 
   2   4   3       18.00       21.73      0.96 o 
   3   4   3      343.61      395.94      4.21 o 
   4   4   3      442.18      431.59     11.75 o 
   5   4   3        6.86        9.84      2.99 o 
   6   4   3       39.60       40.45      2.62 o 
   7   4   3       14.02       11.21      1.55 o 
   0   5   3      327.13      309.36      4.66 o 
   1   5   3       69.80       59.26      1.84 o 
   2   5   3     2175.67     2325.67     18.50 o 
   3   5   3      634.34      686.29      7.35 o 
   4   5   3      263.73      271.18      8.16 o 
   5   5   3       91.25       93.00      2.00 o 
   6   5   3        6.42       -0.10      5.69 o 
   7   5   3        5.64        5.97      1.33 o 
   0   6   3      595.86      637.04      9.85 o 
   1   6   3     1138.06     1209.20     11.69 o 
   2   6   3      422.65      483.85      5.07 o 
   3   6   3      260.34      246.55      2.52 o 
   4   6   3      397.21      390.39      6.72 o 
   5   6   3       17.89       18.70      2.21 o 
   6   6   3        8.76        8.58      1.09 o 
   7   6   3       19.25       14.60      1.33 o 
   0   7   3     1047.39     1056.18     15.14 o 
   1   7   3       13.98       10.54      3.65 o 
   2   7   3      123.13      145.39      3.39 o 
   3   7   3      616.81      663.65     12.06 o 
   4   7   3      100.95       98.44      4.50 o 
   5   7   3       12.43       14.04      8.40 o 
   6   7   3        7.33        8.98      2.70 o 
   0   8   3      632.53      699.80     10.95 o 
   1   8   3      120.32      119.28      4.94 o 
   2   8   3      132.61      126.00      1.97 o 
   3   8   3       38.89       49.73      1.78 o 
   4   8   3      112.69      111.15      9.66 o 
   5   8   3       13.72       17.22      1.59 o 
   6   8   3        4.92        4.62      1.00 o 
   0   9   3       35.96       42.99      2.21 o 
   1   9   3       62.01       59.55      1.67 o 
   2   9   3      249.41      228.81    120.44 o 
   3   9   3      139.68      122.60     51.09 o 
   4   9   3        5.69        6.70      2.25 o 
   5   9   3       25.79       29.28      1.40 o 
   6   9   3        1.48        2.14      1.20 o 
   0  10   3      207.88      212.33      3.54 o 
   1  10   3      183.74      171.00      5.46 o 
   2  10   3      254.22      225.98     21.48 o 
   3  10   3       78.21       63.30     25.74 o 
   4  10   3       11.51       15.82      4.87 o 
   5  10   3        9.31        9.30      4.09 o 
   0  11   3       17.71       20.42      2.21 o 
   1  11   3       21.29       22.52      1.62 o 
   2  11   3      153.09      146.05     13.17 o 
   3  11   3       43.71       39.58     18.95 o 
   4  11   3        0.85        0.85      3.96 o 
   5  11   3        6.39        3.32      3.91 o 
   0  12   3       25.22       24.92      2.06 o 
   1  12   3       42.74       40.37      4.35 o 
   2  12   3       24.74       25.99      1.46 o 
   3  12   3        2.79        2.08      2.21 o 
   4  12   3       22.24       24.11      1.15 o 
   0  13   3        0.93        1.03      1.62 o 
   1  13   3       73.95       79.36      2.21 o 
   2  13   3        7.65        1.25      5.38 o 
   3  13   3       38.14       22.56      2.06 o 
   0  14   3       16.77       15.19      1.40 o 
   1  14   3       19.83       20.35      1.40 o 
   2  14   3        6.38       -3.39      9.29 o 
   0   0   4      135.62      118.30      1.85 o 
   1   0   4    13319.84    10432.15     33.77 o 
   2   0   4      350.60      240.74      3.63 o 
   3   0   4      266.79      238.52      3.40 o 
   4   0   4       12.19        2.21      6.78 o 
   5   0   4       46.50       43.65      2.29 o 
   6   0   4        7.34        6.79      5.32 o 
   7   0   4       68.32       68.51      2.21 o 
   0   1   4       75.83       62.75      0.96 o 
   1   1   4     2651.35     2482.73     16.31 o 
   2   1   4     1955.29     1579.03     16.53 o 
   3   1   4      236.03      155.08      2.51 o 
   4   1   4       71.41       63.50      2.07 o 
   5   1   4       89.15       80.47      2.66 o 
   6   1   4       51.53       44.60      1.80 o 
   7   1   4       88.71       85.86      2.36 o 
   0   2   4      110.99       99.61      1.62 o 
   1   2   4      173.41      169.70      2.51 o 
   2   2   4      138.93      143.05      2.21 o 
   3   2   4      190.69      172.30      2.44 o 
   4   2   4       39.48       35.32      1.99 o 
   5   2   4       45.69       48.30      2.43 o 
   6   2   4      128.86      135.44      3.17 o 
   7   2   4        9.41        5.90      1.70 o 
   0   3   4      233.04      219.18      3.25 o 
   1   3   4      956.95      999.38     13.18 o 
   2   3   4      991.89     1016.29     13.23 o 
   3   3   4      144.86      182.63      2.66 o 
   4   3   4       95.57       84.53      2.36 o 
   5   3   4      152.58      145.42      3.25 o 
   6   3   4       68.19       66.90      1.88 o 
   7   3   4       12.98       14.74      1.70 o 
   0   4   4      122.87      129.16      1.99 o 
   1   4   4     1388.21     1447.97     17.17 o 
   2   4   4      382.05      454.70      6.73 o 
   3   4   4       66.70       63.13      2.07 o 
   4   4   4      159.64      164.40      2.95 o 
   5   4   4       87.89       81.42      2.80 o 
   6   4   4       59.29       58.20      1.83 o 
   7   4   4       10.68        8.48      1.55 o 
   0   5   4      151.16      166.15      2.80 o 
   1   5   4       14.20       17.10      1.40 o 
   2   5   4       13.39       15.33      1.55 o 
   3   5   4      386.59      440.48      7.02 o 
   4   5   4      224.59      224.90      3.76 o 
   5   5   4      192.99      190.69      3.54 o 
   6   5   4       26.85       30.30      2.06 o 
   7   5   4        1.13       -1.40      4.94 o 
   0   6   4      125.04      140.85      2.07 o 
   1   6   4      338.13      342.64      5.17 o 
   2   6   4      130.16      171.54      2.66 o 
   3   6   4      403.98      460.28      6.80 o 
   4   6   4      416.89      441.55      6.65 o 
   5   6   4       51.78       50.44      2.65 o 
   6   6   4        7.86        6.00      1.88 o 
   7   6   4        1.31        2.73      1.18 o 
   0   7   4      100.81      111.46      2.21 o 
   1   7   4       43.66       46.38      2.06 o 
   2   7   4      116.73      127.40      2.80 o 
   3   7   4      185.53      179.62      3.32 o 
   4   7   4      116.92      129.60      3.25 o 
   5   7   4       24.85        5.97      9.36 o 
   6   7   4       25.53       25.72      3.94 o 
   0   8   4        7.45       12.16      1.84 o 
   1   8   4        9.35        8.92      1.92 o 
   2   8   4       48.75       44.24      2.43 o 
   3   8   4      488.78      544.98      7.84 o 
   4   8   4       15.08       17.77      2.43 o 
   5   8   4        2.37       -5.31      7.15 o 
   6   8   4        4.37        4.49      1.02 o 
   0   9   4      626.00      666.32     10.21 o 
   1   9   4       45.12       39.45      2.43 o 
   2   9   4       87.05       98.53      3.10 o 
   3   9   4       32.12       27.94      2.58 o 
   4   9   4       11.13        5.97      9.58 o 
   5   9   4        5.34        5.09      7.22 o 
   6   9   4        6.68        4.28      1.25 o 
   0  10   4       64.42       77.50      2.73 o 
   1  10   4       41.10       48.07      2.51 o 
   2  10   4      188.16      194.59      3.62 o 
   3  10   4       66.49       67.48      2.95 o 
   4  10   4       30.06       37.23      2.36 o 
   5  10   4        7.25        3.76      5.60 o 
   0  11   4       15.33       20.94      2.21 o 
   1  11   4      197.98      215.34      3.62 o 
   2  11   4       43.02       41.66      2.43 o 
   3  11   4       15.95       17.33      2.29 o 
   4  11   4        5.22       -3.83      6.93 o 
   0  12   4       65.47       71.90      2.58 o 
   1  12   4        5.02        6.27      1.92 o 
   2  12   4       91.38       96.11      2.66 o 
   3  12   4       11.75        5.23      7.00 o 
   4  12   4        1.23        2.21      5.53 o 
   0  13   4       62.20       66.81      2.21 o 
   1  13   4       20.79       19.61      1.84 o 
   2  13   4       12.79       14.08      1.55 o 
   3  13   4        0.32       -4.20      6.49 o 
   0  14   4       38.04       34.81      1.55 o 
   1  14   4        0.53       -1.33      4.05 o 
   2  14   4        1.63       -0.66     10.17 o 
   1   0   5       10.64       10.32      1.03 o 
   2   0   5      778.22      371.61      5.50 o 
   3   0   5       42.69       28.76      1.40 o 
   4   0   5        9.94        5.97      6.27 o 
   5   0   5        0.12        1.99      7.67 o 
   6   0   5      460.84      419.52     35.81 o 
   7   0   5        0.05       -5.75      5.75 o 
   0   1   5       98.48       92.59      1.55 o 
   1   1   5      597.91      524.23      7.50 o 
   2   1   5       64.46       46.77      1.40 o 
   3   1   5       31.79       28.31      1.47 o 
   4   1   5       20.40       10.91      1.77 o 
   5   1   5      124.28       96.34      2.73 o 
   6   1   5       33.08       28.29      1.69 o 
   7   1   5      193.26      187.03      2.95 o 
   0   2   5     1619.49     1328.80     12.66 o 
   1   2   5     1217.07     1170.08     13.08 o 
   2   2   5      219.37      191.60      2.95 o 
   3   2   5      161.86      145.91      2.29 o 
   4   2   5        0.17       -0.96      1.77 o 
   5   2   5      278.29      260.33      3.99 o 
   6   2   5       53.37       46.49      1.84 o 
   7   2   5        1.28       -5.23      5.90 o 
   0   3   5      743.16      597.54      8.70 o 
   1   3   5      862.79      912.56     12.94 o 
   2   3   5     1473.64     1436.49     18.21 o 
   3   3   5      106.69      114.49      2.14 o 
   4   3   5      260.40      227.99      3.40 o 
   5   3   5       12.15       14.38      2.29 o 
   6   3   5       69.76       69.79      1.85 o 
   7   3   5       21.60       18.36      1.62 o 
   0   4   5        0.01       -4.50      4.64 o 
   1   4   5      717.43      715.46     11.13 o 
   2   4   5      886.99      952.55     14.17 o 
   3   4   5      127.62      129.19      2.36 o 
   4   4   5      102.76      101.20      2.66 o 
   5   4   5      196.63      197.78      3.54 o 
   6   4   5        5.76        6.49      3.28 o 
   7   4   5        6.13        5.90      1.47 o 
   0   5   5      254.91      231.06      3.32 o 
   1   5   5      500.80      546.94      8.21 o 
   2   5   5      151.71      199.98      2.73 o 
   3   5   5      155.88      145.66      2.80 o 
   4   5   5      206.22      207.83      3.47 o 
   5   5   5       14.58       16.44      2.36 o 
   6   5   5       16.90       15.22      4.76 o 
   7   5   5        3.39        0.88      4.42 o 
   0   6   5       58.51       75.37      1.77 o 
   1   6   5      220.20      244.30      3.91 o 
   2   6   5      553.77      610.90      9.40 o 
   3   6   5      153.60      155.68      3.03 o 
   4   6   5       35.52       31.93      2.58 o 
   5   6   5       43.40       45.86      2.65 o 
   6   6   5        7.86        7.66      4.72 o 
   7   6   5        6.46        4.94      1.18 o 
   0   7   5        0.13        1.92      1.62 o 
   1   7   5      291.42      309.81      4.58 o 
   2   7   5      158.91      145.07      2.88 o 
   3   7   5      138.92      131.39      3.10 o 
   4   7   5      157.59      194.34      3.62 o 
   5   7   5        0.05        6.34      8.04 o 
   6   7   5        1.83        2.18      1.17 o 
   0   8   5       57.26       74.26      2.36 o 
   1   8   5      606.28      637.99      9.17 o 
   2   8   5       51.84       54.35      2.51 o 
   3   8   5       67.40       76.77      3.10 o 
   4   8   5       96.67       92.86      3.02 o 
   5   8   5       15.26       15.92      2.21 o 
   6   8   5        9.37        9.45      1.95 o 
   0   9   5      246.78      263.32      3.69 o 
   1   9   5      286.77      288.92      4.65 o 
   2   9   5       40.91       36.13      2.65 o 
   3   9   5       73.85       67.92      2.95 o 
   4   9   5       16.23       -7.30      9.29 o 
   5   9   5       41.96       43.65      2.21 o 
   6   9   5        0.82       -3.02      3.98 o 
   0  10   5        0.32        1.70      2.14 o 
   1  10   5       74.16       80.68      2.80 o 
   2  10   5       24.84       23.15      2.58 o 
   3  10   5       48.76       44.10      2.73 o 
   4  10   5       31.61       34.73      2.29 o 
   5  10   5       32.92       38.34      1.84 o 
   0  11   5      145.19      148.73      3.17 o 
   1  11   5      112.15      111.38      3.10 o 
   2  11   5       17.21       16.37      2.36 o 
   3  11   5        2.30        5.16      7.08 o 
   4  11   5       18.88       18.51      1.84 o 
   0  12   5       21.42       25.29      2.06 o 
   1  12   5       12.21       12.09      1.99 o 
   2  12   5        5.49        6.05      7.22 o 
   3  12   5       11.29        2.21      6.64 o 
   4  12   5        7.85        1.92      6.05 o 
   0  13   5        2.70       -3.98      5.53 o 
   1  13   5        8.41       -2.06      5.68 o 
   2  13   5        0.55        0.88      4.42 o 
   3  13   5       12.25        4.28      1.84 o 
   0  14   5        0.12       -0.88      1.25 o 
   1  14   5       25.38       23.67      1.47 o 
   0   0   6      993.53      725.26      9.13 o 
   1   0   6      183.26      121.77      1.92 o 
   2   0   6      931.26      564.93      9.44 o 
   3   0   6        3.38        5.01      5.16 o 
   4   0   6      108.96       73.84      2.14 o 
   5   0   6       41.88       37.60      2.36 o 
   6   0   6      111.97      109.91     10.25 o 
   7   0   6        0.11       -0.15      1.62 o 
   0   1   6      115.82      101.53      1.48 o 
   1   1   6     7320.94     6460.33     29.75 o 
   2   1   6      906.10      743.54     10.78 o 
   3   1   6      338.53      229.52      3.33 o 
   4   1   6      176.66      133.94      2.58 o 
   5   1   6      120.51       85.35      2.73 o 
   6   1   6       57.08       57.32      5.16 o 
   7   1   6       85.61       88.07      2.29 o 
   0   2   6      111.88       90.28      1.40 o 
   1   2   6      641.71      609.52      8.98 o 
   2   2   6     1705.43     1619.75     18.70 o 
   3   2   6       80.02       64.32      1.77 o 
   4   2   6      193.81      146.28      2.73 o 
   5   2   6       44.40       31.12      2.36 o 
   6   2   6       56.49       50.60      6.56 o 
   7   2   6        9.25        7.45      1.62 o 
   0   3   6      313.60      270.02      3.92 o 
   1   3   6       34.99       41.00      1.40 o 
   2   3   6      518.91      538.67      7.99 o 
   3   3   6      247.33      226.24      3.18 o 
   4   3   6       43.52       34.80      2.14 o 
   5   3   6      234.15      185.79      3.47 o 
   6   3   6       70.46       60.59      4.02 o 
   7   3   6        6.43       -4.35      5.60 o 
   0   4   6        8.27        5.82      1.25 o 
   1   4   6      302.84      342.48      5.03 o 
   2   4   6      756.26      850.45     12.23 o 
   3   4   6       48.86       57.08      2.14 o 
   4   4   6      100.40       85.86      2.58 o 
   5   4   6      203.25      172.76      3.39 o 
   6   4   6       23.28       23.05      1.51 o 
   7   4   6        1.19       -3.54      4.72 o 
   0   5   6      395.32      368.54      5.47 o 
   1   5   6     1054.44     1144.90     15.53 o 
   2   5   6      117.44      110.07      2.21 o 
   3   5   6      250.32      259.81      4.13 o 
   4   5   6      441.82      418.64      6.28 o 
   5   5   6      198.11      191.36      3.54 o 
   6   5   6       30.28       26.20      1.54 o 
   7   5   6        5.34       -4.57      4.87 o 
   0   6   6      180.44      197.15      2.95 o 
   1   6   6     1001.99     1049.38     16.55 o 
   2   6   6      113.08      100.11      2.43 o 
   3   6   6       44.25       39.30      2.36 o 
   4   6   6      455.79      408.38      6.06 o 
   5   6   6       43.03       36.20      2.58 o 
   6   6   6       19.17       21.97      3.87 o 
   0   7   6      643.70      646.17      9.47 o 
   1   7   6      432.43      459.90      6.95 o 
   2   7   6       18.51       23.59      2.21 o 
   3   7   6      123.59      120.76      3.02 o 
   4   7   6       59.12       69.46      2.88 o 
   5   7   6        9.85        7.22      8.33 o 
   6   7   6       16.00       14.98      2.32 o 
   0   8   6     1019.81     1172.51     18.17 o 
   1   8   6      125.88      127.03      2.80 o 
   2   8   6       39.01       38.49      2.51 o 
   3   8   6       22.84       24.40      2.58 o 
   4   8   6      100.17       90.58      2.95 o 
   5   8   6       79.02       76.63      2.66 o 
   6   8   6       14.74       15.35      3.58 o 
   0   9   6        0.13       -4.87      8.40 o 
   1   9   6      400.41      405.09      5.69 o 
   2   9   6        1.76        6.78      8.40 o 
   3   9   6       15.95       16.15      2.43 o 
   4   9   6       40.93       41.59      2.58 o 
   5   9   6       14.36       16.74      1.92 o 
   0  10   6      529.96      576.73      8.72 o 
   1  10   6      274.17      291.32      4.43 o 
   2  10   6       68.14       70.65      2.88 o 
   3  10   6        7.08        9.66      2.36 o 
   4  10   6        6.75        6.86      7.74 o 
   5  10   6       44.18       43.66      1.77 o 
   0  11   6       89.85       86.14      2.88 o 
   1  11   6      118.82      130.27      3.17 o 
   2  11   6       77.25       81.94      2.80 o 
   3  11   6        6.47        1.25      7.37 o 
   4  11   6       19.56       23.00      1.77 o 
   0  12   6       39.24       40.48      2.29 o 
   1  12   6       31.07       37.75      2.29 o 
   2  12   6       87.61       89.02      2.51 o 
   3  12   6       18.69       22.19      1.77 o 
   4  12   6       12.05        9.14      1.84 o 
   0  13   6        6.65        5.01      1.55 o 
   1  13   6       13.57        3.32      5.60 o 
   2  13   6       69.45       42.78      1.70 o 
   3  13   6       30.81        1.99      1.99 o 
   0  14   6        2.69        1.70      3.91 o 
   1  14   6        1.83        0.74      3.83 o 
   1   0   7        0.76        3.76      3.98 o 
   2   0   7      971.48     1113.25     15.24 o 
   3   0   7      219.00      234.56      3.32 o 
   4   0   7      134.27      137.67      2.58 o 
   5   0   7        0.02       -4.13      8.26 o 
   6   0   7       39.63       41.24      1.72 o 
   7   0   7      157.28      141.91      2.58 o 
   0   1   7      559.09      493.76      7.57 o 
   1   1   7     1222.19     1224.32     13.89 o 
   2   1   7      601.03      623.33      9.26 o 
   3   1   7       54.29       64.16      1.70 o 
   4   1   7       76.63       77.96      2.29 o 
   5   1   7       75.39       81.86      2.80 o 
   6   1   7      387.50      397.84     13.67 o 
   7   1   7       50.22       51.62      1.99 o 
   0   2   7      140.92      143.61      2.14 o 
   1   2   7     1267.76     1316.32     15.23 o 
   2   2   7      165.33      200.64      2.95 o 
   3   2   7      611.99      615.66      9.10 o 
   4   2   7      258.91      251.32      3.84 o 
   5   2   7       30.71       33.10      2.43 o 
   6   2   7       90.46       97.13      5.90 o 
   7   2   7       36.74       36.94      1.77 o 
   0   3   7      555.40      545.93      8.15 o 
   1   3   7       97.86       89.43      1.62 o 
   2   3   7     1798.35     1907.46     22.05 o 
   3   3   7      133.32      160.55      2.51 o 
   4   3   7       40.72       47.78      2.29 o 
   5   3   7      186.25      197.32      3.54 o 
   6   3   7       22.37       22.09      1.73 o 
   7   3   7       32.14       30.08      1.77 o 
   0   4   7      449.21      430.38      6.36 o 
   1   4   7      264.33      281.39      4.14 o 
   2   4   7      423.38      450.22      6.80 o 
   3   4   7      462.71      444.25      6.58 o 
   4   4   7      139.18      138.04      2.95 o 
   5   4   7       31.23       32.81      2.43 o 
   6   4   7       47.42       49.06      2.21 o 
   7   4   7        6.62        7.22      1.40 o 
   0   5   7      210.77      195.29      3.17 o 
   1   5   7       28.00       32.88      1.62 o 
   2   5   7      176.11      157.94      2.51 o 
   3   5   7      172.03      194.74      3.03 o 
   4   5   7      185.14      207.43      3.54 o 
   5   5   7       13.39        8.40      2.36 o 
   6   5   7        5.79        6.35      1.85 o 
   7   5   7        0.20       -0.96      3.98 o 
   0   6   7      617.44      605.90      8.96 o 
   1   6   7       44.63       61.28      1.99 o 
   2   6   7      134.51      138.26      2.66 o 
   3   6   7       52.41       56.85      2.43 o 
   4   6   7      183.41      182.12      3.54 o 
   5   6   7       23.39       21.45      2.43 o 
   6   6   7       16.50       13.68      1.28 o 
   0   7   7      446.63      455.51      6.95 o 
   1   7   7       23.29       28.46      1.99 o 
   2   7   7       16.24       25.44      2.14 o 
   3   7   7      131.94      134.71      3.17 o 
   4   7   7      378.67      429.03      6.35 o 
   5   7   7       13.60       17.91      2.21 o 
   6   7   7        5.34        6.10      3.76 o 
   0   8   7      749.91      743.20     11.33 o 
   1   8   7      245.25      245.09      3.47 o 
   2   8   7      140.55      144.23      3.10 o 
   3   8   7       21.65       27.50      2.58 o 
   4   8   7      133.06      129.54      3.32 o 
   5   8   7       23.98       27.57      2.21 o 
   6   8   7        3.65        4.36      1.35 o 
   0   9   7     1213.12     1248.71     18.70 o 
   1   9   7       79.12       72.72      2.80 o 
   2   9   7       57.25       55.75      2.80 o 
   3   9   7       29.97       43.57      2.65 o 
   4   9   7       74.88       82.16      2.80 o 
   5   9   7       81.93       88.29      2.36 o 
   0  10   7        2.08        4.28      2.21 o 
   1  10   7       42.14       38.34      2.51 o 
   2  10   7       30.51       27.28      2.51 o 
   3  10   7       28.08       28.39      2.43 o 
   4  10   7       73.58       79.72      2.58 o 
   5  10   7        4.66        7.89      1.47 o 
   0  11   7      136.56      146.37      3.25 o 
   1  11   7      112.27      120.97      3.10 o 
   2  11   7       36.71       43.28      2.51 o 
   3  11   7        3.68       -3.61      7.08 o 
   4  11   7        2.70        3.98      5.46 o 
   0  12   7        0.01        2.21      6.63 o 
   1  12   7       24.64       26.84      2.14 o 
   2  12   7       17.65       21.23      1.99 o 
   3  12   7        3.59        4.94      5.60 o 
   0  13   7        0.00        2.65      5.01 o 
   1  13   7       68.17       25.67      1.70 o 
   2  13   7       17.55        3.69      5.01 o 
   3  13   7        1.65       -4.35      8.70 o 
   0  14   7       35.18       14.60      1.25 o 
   1  14   7        1.63       -4.35      4.35 o 
   0   0   8      178.19      176.99      2.66 o 
   1   0   8      387.08      379.30      5.70 o 
   2   0   8      977.22     1054.02     15.61 o 
   3   0   8      823.78      888.84     13.27 o 
   4   0   8      572.11      609.78      9.02 o 
   5   0   8        2.53       -1.03      8.04 o 
   6   0   8       50.31       55.38      5.68 o 
   7   0   8       19.60       15.04      1.62 o 
   0   1   8       78.44       78.65      1.33 o 
   1   1   8     1320.75     1272.82     14.94 o 
   2   1   8     2968.33     3103.29     26.50 o 
   3   1   8     2118.67     2365.49     27.59 o 
   4   1   8        4.22        5.01      6.71 o 
   5   1   8       23.81       19.46      2.36 o 
   6   1   8       58.58       60.14      1.77 o 
   7   1   8        3.68       -0.29      5.01 o 
   0   2   8      142.66      150.53      2.14 o 
   1   2   8     1836.26     1840.32     18.59 o 
   2   2   8      448.14      513.92      7.77 o 
   3   2   8      850.67      906.27     14.01 o 
   4   2   8        5.84        5.90      1.92 o 
   5   2   8       12.69       12.68      2.29 o 
   6   2   8      116.28      133.38      2.54 o 
   7   2   8        2.66        0.00      5.38 o 
   0   3   8       87.62       88.16      1.55 o 
   1   3   8      997.58     1038.42     15.17 o 
   2   3   8     1060.00     1187.16     15.82 o 
   3   3   8      131.23      133.03      2.43 o 
   4   3   8      229.99      255.62      3.76 o 
   5   3   8       16.41       13.20      2.29 o 
   6   3   8       38.96       41.38      1.73 o 
   7   3   8        1.07        2.29      4.94 o 
   0   4   8      322.69      334.15      4.88 o 
   1   4   8      431.98      446.15      7.03 o 
   2   4   8       98.39      137.28      2.14 o 
   3   4   8       53.68       51.77      2.14 o 
   4   4   8       61.18       59.95      2.51 o 
   5   4   8      124.35      135.14      3.17 o 
   6   4   8       26.16       27.47      1.48 o 
   7   4   8        4.82        4.35      1.33 o 
   0   5   8       40.20       52.43      1.70 o 
   1   5   8      396.12      399.85      5.99 o 
   2   5   8       16.26       33.18      1.92 o 
   3   5   8      445.27      466.60      6.95 o 
   4   5   8       23.57        6.56      9.51 o 
   5   5   8       37.27       33.40      2.43 o 
   6   5   8       10.27       12.96      3.87 o 
   7   5   8        3.46        2.29      3.83 o 
   0   6   8      179.81      160.01      2.44 o 
   1   6   8      333.72      348.70      4.88 o 
   2   6   8       65.78       64.46      2.29 o 
   3   6   8      530.17      560.83      8.36 o 
   4   6   8      145.84      133.83      3.25 o 
   5   6   8       81.61       77.07      2.80 o 
   6   6   8       12.06       12.04      1.81 o 
   0   7   8      106.95      118.47      2.51 o 
   1   7   8        6.87       16.37      1.99 o 
   2   7   8       40.43       47.41      2.43 o 
   3   7   8      175.13      177.83      3.39 o 
   4   7   8       73.15       81.27      2.95 o 
   5   7   8       17.63       17.99      2.21 o 
   6   7   8        5.06        3.64      1.12 o 
   0   8   8      262.59      254.12      3.99 o 
   1   8   8       41.89       44.09      2.36 o 
   2   8   8       39.65       44.83      2.58 o 
   3   8   8       34.06       28.68      2.58 o 
   4   8   8       69.92       67.77      2.73 o 
   5   8   8       20.88       26.10      2.14 o 
   6   8   8        5.12        3.92      1.33 o 
   0   9   8        2.09       -4.05      7.89 o 
   1   9   8       64.12       61.13      2.73 o 
   2   9   8       65.18       69.54      2.88 o 
   3   9   8       71.87       91.52      2.88 o 
   4   9   8        7.75        8.77      2.21 o 
   5   9   8        7.04        8.85      1.70 o 
   0  10   8       36.50       40.85      2.51 o 
   1  10   8      114.36      128.72      3.17 o 
   2  10   8       26.60       32.00      2.51 o 
   3  10   8       11.78        8.26      2.29 o 
   4  10   8       19.46       18.21      1.99 o 
   5  10   8       26.33       26.10      1.62 o 
   0  11   8       28.27       26.84      2.36 o 
   1  11   8       41.50       47.85      2.58 o 
   2  11   8       40.48       40.04      2.43 o 
   3  11   8        3.83        0.81      7.08 o 
   4  11   8        2.26       -1.33      5.68 o 
   0  12   8       78.46       81.42      2.66 o 
   1  12   8        7.31        1.62      7.37 o 
   2  12   8       55.48       68.21      2.29 o 
   3  12   8        7.19        5.53      5.60 o 
   0  13   8       59.67       31.12      1.62 o 
   1  13   8       21.76        9.07      1.40 o 
   2  13   8       17.16        6.56      1.40 o 
   0  14   8        0.38        0.00      3.54 o 
   1   0   9        0.08        0.37      4.13 o 
   2   0   9     1691.74     1736.33     20.54 o 
   3   0   9     3001.57     3132.77     32.32 o 
   4   0   9      149.52      146.75      2.73 o 
   5   0   9       24.52       25.51      2.36 o 
   6   0   9       10.29       14.63      1.51 o 
   7   0   9        0.79        1.70      4.87 o 
   0   1   9      207.05      182.90      2.66 o 
   1   1   9     1647.05     1708.06     18.03 o 
   2   1   9      800.50      847.69     12.83 o 
   3   1   9     1417.46     1505.63     19.79 o 
   4   1   9      307.44      309.72      4.87 o 
   5   1   9       15.83       19.76      2.29 o 
   6   1   9       39.36       41.92      1.67 o 
   7   1   9        5.63        8.63      1.47 o 
   0   2   9      116.28      116.97      1.92 o 
   1   2   9      541.76      566.90      8.89 o 
   2   2   9     1929.53     2121.22     23.56 o 
   3   2   9      987.29     1065.47     15.50 o 
   4   2   9      829.11      875.20     13.04 o 
   5   2   9      108.18      116.40      3.02 o 
   6   2   9       28.08       29.19      2.80 o 
   7   2   9       11.47       11.57      1.55 o 
   0   3   9      702.17      697.67     10.98 o 
   1   3   9      162.51      161.88      2.36 o 
   2   3   9     1229.36     1238.79     16.73 o 
   3   3   9      451.47      494.27      7.10 o 
   4   3   9      245.23      259.85      3.76 o 
   5   3   9       81.65       89.31      2.80 o 
   6   3   9        0.49        3.19      4.71 o 
   7   3   9        2.53        3.61      4.50 o 
   0   4   9       10.20        6.64      1.25 o 
   1   4   9       14.12       21.09      1.47 o 
   2   4   9      586.04      599.83      9.10 o 
   3   4   9      218.10      227.79      3.54 o 
   4   4   9      365.05      377.76      5.76 o 
   5   4   9      229.02      229.92      3.69 o 
   6   4   9        0.59        2.98      4.90 o 
   7   4   9        2.08       -4.50      4.57 o 
   0   5   9      215.75      185.16      2.88 o 
   1   5   9      198.27      239.98      3.62 o 
   2   5   9      349.91      362.98      5.25 o 
   3   5   9      396.13      390.42      5.76 o 
   4   5   9       35.60       46.53      2.58 o 
   5   5   9       70.43       73.08      2.88 o 
   6   5   9        3.35        3.26      4.57 o 
   0   6   9      168.32      164.42      2.51 o 
   1   6   9      161.52      164.48      2.66 o 
   2   6   9       30.26       33.11      2.14 o 
   3   6   9      172.19      167.06      3.17 o 
   4   6   9      108.53      106.51      3.02 o 
   5   6   9       16.40       18.28      2.29 o 
   6   6   9       12.58       14.99      2.03 o 
   0   7   9       30.77       37.01      2.06 o 
   1   7   9      145.05      139.67      2.80 o 
   2   7   9      293.37      309.54      5.10 o 
   3   7   9      416.96      423.44      6.13 o 
   4   7   9      107.63      108.95      3.10 o 
   5   7   9       26.02       30.52      2.21 o 
   6   7   9        1.88        0.53      3.60 o 
   0   8   9       22.97       20.79      2.14 o 
   1   8   9      212.05      214.85      3.40 o 
   2   8   9      172.94      195.24      3.54 o 
   3   8   9      200.38      202.80      3.69 o 
   4   8   9        2.08        1.99      8.70 o 
   5   8   9       27.90       25.07      2.06 o 
   6   8   9       14.96       15.40      1.14 o 
   0   9   9       14.32       14.45      2.21 o 
   1   9   9      117.02      119.57      3.17 o 
   2   9   9      224.04      217.07      3.76 o 
   3   9   9       21.13       24.77      2.51 o 
   4   9   9       47.94       49.04      2.43 o 
   5   9   9        2.66        0.29      5.75 o 
   0  10   9       85.07       81.86      2.80 o 
   1  10   9       14.47       15.33      2.36 o 
   2  10   9       13.71       12.75      2.36 o 
   3  10   9       10.60        1.84      8.77 o 
   4  10   9        0.32       -1.77      5.97 o 
   5  10   9        7.91        5.97      1.40 o 
   0  11   9        0.59       -5.46      8.04 o 
   1  11   9      201.70      214.76      3.54 o 
   2  11   9        0.62        3.17      7.67 o 
   3  11   9        0.26        0.59      1.84 o 
   4  11   9        3.43       -0.22      5.31 o 
   0  12   9        1.47        2.43      6.78 o 
   1  12   9       46.10       46.60      2.29 o 
   2  12   9        1.44        1.84      1.77 o 
   3  12   9        9.61        8.26      1.62 o 
   0  13   9       10.99       -1.18      5.31 o 
   1  13   9        9.08        3.39      4.42 o 
   2  13   9       48.65       25.89      1.47 o 
   0   0  10     3533.51     3529.02     25.72 o 
   1   0  10       15.26       20.50      1.25 o 
   2   0  10     1199.86     1229.34     18.15 o 
   3   0  10       53.59       60.54      1.92 o 
   4   0  10       73.69       65.05      2.29 o 
   5   0  10      152.59      176.92      3.32 o 
   6   0  10        2.59       -2.04      5.45 o 
   7   0  10       11.59       15.41      1.47 o 
   0   1  10      354.38      354.99      5.25 o 
   1   1  10     4054.18     4048.02     29.27 o 
   2   1  10     1231.52     1267.81     18.82 o 
   3   1  10        1.38       -6.49      6.56 o 
   4   1  10      546.79      590.33      9.02 o 
   5   1  10       56.53       64.15      2.65 o 
   6   1  10        7.74       -3.55      5.97 o 
   7   1  10       10.03       10.69      1.55 o 
   0   2  10       66.78       67.93      1.48 o 
   1   2  10     2276.98     2342.66     23.12 o 
   2   2  10     1340.09     1445.42     20.39 o 
   3   2  10       50.46       51.84      1.99 o 
   4   2  10      210.35      218.02      3.32 o 
   5   2  10       85.50       81.57      2.80 o 
   6   2  10       22.65       19.36      1.51 o 
   7   2  10       16.67       19.83      1.55 o 
   0   3  10      808.83      796.91     12.24 o 
   1   3  10      333.67      352.83      5.25 o 
   2   3  10      491.61      504.82      7.25 o 
   3   3  10       18.15        6.78      7.67 o 
   4   3  10      402.20      403.11      6.06 o 
   5   3  10      147.37      158.69      3.25 o 
   6   3  10       28.56       31.59      2.18 o 
   7   3  10        6.75        7.52      1.40 o 
   0   4  10      128.45      150.67      2.21 o 
   1   4  10      588.46      638.91      9.40 o 
   2   4  10      562.86      598.34      8.80 o 
   3   4  10      166.04      167.50      2.88 o 
   4   4  10      206.65      205.32      3.47 o 
   5   4  10       89.29       94.63      2.88 o 
   6   4  10       16.59       16.21      1.41 o 
   7   4  10       16.10       15.04      1.40 o 
   0   5  10      969.02      992.71     14.10 o 
   1   5  10       90.80       89.92      2.07 o 
   2   5  10      457.52      478.60      7.17 o 
   3   5  10      159.91      165.80      3.10 o 
   4   5  10       72.82       74.19      2.80 o 
   5   5  10       77.22       80.17      2.80 o 
   6   5  10       61.11       64.59      4.54 o 
   0   6  10      603.54      591.60      9.18 o 
   1   6  10        4.78        3.76      6.56 o 
   2   6  10      220.39      231.92      3.54 o 
   3   6  10      562.93      564.68      8.36 o 
   4   6  10        0.09        2.95      2.21 o 
   5   6  10       19.26        6.19      8.48 o 
   6   6  10       33.41       30.94      2.32 o 
   0   7  10       32.21       32.00      2.06 o 
   1   7  10      258.35      283.21      4.06 o 
   2   7  10       68.21       75.44      2.65 o 
   3   7  10       33.07       32.74      2.58 o 
   4   7  10       36.40       34.58      2.58 o 
   5   7  10       34.20       43.21      2.36 o 
   6   7  10       15.63       17.33      2.21 o 
   0   8  10      361.50      390.91      5.84 o 
   1   8  10        0.96       -2.43      8.18 o 
   2   8  10       54.01       47.56      2.73 o 
   3   8  10      172.50      179.82      3.54 o 
   4   8  10        6.31        7.81      8.26 o 
   5   8  10        6.33       -0.37      6.86 o 
   6   8  10       13.18       12.83      1.25 o 
   0   9  10      102.02      106.43      3.02 o 
   1   9  10      141.23      155.37      3.32 o 
   2   9  10       62.89       70.50      2.88 o 
   3   9  10        2.35        1.03      8.63 o 
   4   9  10        8.19        5.53      7.08 o 
   5   9  10       27.09       27.35      1.84 o 
   0  10  10       16.32       15.04      2.36 o 
   1  10  10       37.80       42.69      2.58 o 
   2  10  10       36.07       34.43      2.58 o 
   3  10  10       48.58       56.41      2.43 o 
   4  10  10        4.74        5.68      6.19 o 
   5  10  10        1.00        3.17      4.42 o 
   0  11  10       28.90       32.59      2.36 o 
   1  11  10        3.73        7.37      2.14 o 
   2  11  10       57.84       63.64      2.58 o 
   3  11  10        6.55        7.22      1.84 o 
   4  11  10        9.41        9.14      1.55 o 
   0  12  10       15.79       17.55      1.99 o 
   1  12  10       27.19       30.75      2.06 o 
   2  12  10       47.89       55.67      2.14 o 
   3  12  10       10.10       11.57      1.55 o 
   0  13  10       19.60       14.89      1.40 o 
   1  13  10       13.73        4.42      5.01 o 
   2  13  10        1.42       -0.44      4.13 o 
   1   0  11      729.70      779.41     11.94 o 
   2   0  11        9.53       17.84      1.40 o 
   3   0  11       82.12       86.66      2.14 o 
   4   0  11        0.65        1.84      7.00 o 
   5   0  11       10.50        9.66      2.21 o 
   6   0  11        3.42       -4.76      4.76 o 
   7   0  11        0.06        1.70      4.42 o 
   0   1  11      427.74      501.23      7.25 o 
   1   1  11     2148.92     2312.80     23.39 o 
   2   1  11      479.66      504.24      7.84 o 
   3   1  11       53.72       61.43      1.99 o 
   4   1  11       24.10       21.53      2.14 o 
   5   1  11       43.12       37.90      2.51 o 
   6   1  11       17.31       13.33      9.62 o 
   7   1  11        1.13       -5.09      5.09 o 
   0   2  11      213.58      229.80      3.40 o 
   1   2  11     1443.91     1529.52     19.83 o 
   2   2  11      186.76      196.27      3.10 o 
   3   2  11       87.85       97.36      2.36 o 
   4   2  11       25.25       26.91      2.21 o 
   5   2  11       92.94       90.06      2.80 o 
   6   2  11       21.13       19.79      1.49 o 
   7   2  11        1.29       -4.72      4.72 o 
   0   3  11      152.94      138.97      2.14 o 
   1   3  11       20.69       19.39      1.47 o 
   2   3  11      504.21      509.83      7.69 o 
   3   3  11      180.78      188.04      2.95 o 
   4   3  11      246.90      248.55      3.99 o 
   5   3  11       74.43       72.49      2.80 o 
   6   3  11       30.17       31.11      4.09 o 
   7   3  11       21.65       18.58      1.40 o 
   0   4  11      291.04      284.39      4.28 o 
   1   4  11      375.23      419.79      6.28 o 
   2   4  11      206.60      208.23      3.25 o 
   3   4  11       57.82       65.78      2.36 o 
   4   4  11       36.73       46.23      2.58 o 
   5   4  11       77.75       75.30      2.80 o 
   6   4  11       20.54       20.87      1.36 o 
   0   5  11      562.28      501.57      7.69 o 
   1   5  11       37.73       32.52      1.92 o 
   2   5  11       82.71       82.02      2.36 o 
   3   5  11        7.23       -3.24      8.63 o 
   4   5  11       45.66       49.70      2.58 o 
   5   5  11       87.76       84.23      2.88 o 
   6   5  11        4.27       -3.21      4.25 o 
   0   6  11       21.15       24.62      1.92 o 
   1   6  11      211.80      207.26      3.17 o 
   2   6  11      224.31      231.92      3.40 o 
   3   6  11        6.29       -7.52      8.33 o 
   4   6  11       11.85        4.28      8.99 o 
   5   6  11        6.30        9.44      2.06 o 
   6   6  11        6.16        6.77      1.51 o 
   0   7  11       92.78       98.02      2.58 o 
   1   7  11       92.28       90.43      2.73 o 
   2   7  11       28.88       31.41      2.36 o 
   3   7  11       63.08       75.07      2.88 o 
   4   7  11       59.30       51.77      2.73 o 
   5   7  11       33.53       32.44      2.21 o 
   6   7  11       89.34       81.63      8.59 o 
   0   8  11        4.73        3.54      2.06 o 
   1   8  11      264.70      271.68      4.13 o 
   2   8  11       33.83       40.99      2.58 o 
   3   8  11       23.77       22.27      2.58 o 
   4   8  11       15.46       16.66      2.29 o 
   5   8  11       23.26       29.64      1.92 o 
   0   9  11        0.00       -4.20      8.48 o 
   1   9  11       51.88       55.30      2.58 o 
   2   9  11        2.30       -1.03      2.29 o 
   3   9  11       53.88       50.07      2.65 o 
   4   9  11       15.60        5.68      7.89 o 
   5   9  11        8.62        8.40      1.55 o 
   0  10  11       27.58       21.60      2.36 o 
   1  10  11      155.00      150.73      3.39 o 
   2  10  11      111.36      115.81      3.10 o 
   3  10  11        7.59       -0.44      7.96 o 
   4  10  11       42.71       47.93      1.99 o 
   0  11  11       49.97       54.12      2.51 o 
   1  11  11       23.71       27.87      2.29 o 
   2  11  11       12.98        6.19      7.89 o 
   3  11  11       12.71       13.86      1.84 o 
   4  11  11        9.06       12.31      1.47 o 
   0  12  11      155.02      160.12      2.88 o 
   1  12  11      132.43      139.37      2.73 o 
   2  12  11       50.17       51.77      1.99 o 
   3  12  11       14.29       12.75      1.55 o 
   0  13  11        1.76        3.61      1.25 o 
   1  13  11       10.73        1.92      4.50 o 
   2  13  11        1.80       -0.74      4.13 o 
   0   0  12       55.75       48.75      1.40 o 
   1   0  12      394.92      424.04      6.51 o 
   2   0  12      404.05      419.58      6.51 o 
   3   0  12      180.96      187.08      2.88 o 
   4   0  12        0.11       -7.59      7.59 o 
   5   0  12       56.81       59.80      2.58 o 
   6   0  12        3.62       -3.69      6.89 o 
   7   0  12        4.56        5.38      1.33 o 
   0   1  12     1306.75     1350.39     18.24 o 
   1   1  12       64.18       79.80      1.70 o 
   2   1  12      170.37      184.14      2.44 o 
   3   1  12      190.70      193.59      2.80 o 
   4   1  12       78.98       72.79      2.58 o 
   5   1  12      315.14      333.78      5.10 o 
   6   1  12       28.64       23.50      2.51 o 
   7   1  12        3.32        4.28      1.33 o 
   0   2  12     1483.15     1504.77     19.75 o 
   1   2  12      229.99      263.32      4.06 o 
   2   2  12      709.73      712.20     10.44 o 
   3   2  12      199.35      191.82      3.03 o 
   4   2  12       13.86       14.89      2.14 o 
   5   2  12       28.68       29.86      2.36 o 
   6   2  12       31.60       34.45      1.56 o 
   7   2  12       14.13       13.79      1.40 o 
   0   3  12        1.86        1.55      1.25 o 
   1   3  12       46.06       39.53      1.55 o 
   2   3  12      130.93      142.47      2.43 o 
   3   3  12       26.38       27.21      2.06 o 
   4   3  12       23.52       26.62      2.36 o 
   5   3  12      167.98      168.75      3.39 o 
   6   3  12       15.60       16.56      2.06 o 
   7   3  12        9.37        7.23      1.25 o 
   0   4  12      201.16      229.06      3.69 o 
   1   4  12        0.20       -0.66      5.60 o 
   2   4  12       41.46       39.45      2.06 o 
   3   4  12       57.62       61.57      2.43 o 
   4   4  12       84.91       87.54      2.95 o 
   5   4  12       38.96       42.32      2.51 o 
   6   4  12        8.02        6.19      4.98 o 
   0   5  12       97.18       95.38      2.29 o 
   1   5  12      206.32      209.85      3.17 o 
   2   5  12       58.32       55.68      2.29 o 
   3   5  12      106.76      114.99      2.80 o 
   4   5  12       84.86       83.71      2.88 o 
   5   5  12       76.71       81.79      2.73 o 
   6   5  12       43.04       39.51      2.03 o 
   0   6  12       36.05       39.45      2.06 o 
   1   6  12      128.86      135.01      2.73 o 
   2   6  12       94.10       93.45      2.73 o 
   3   6  12      139.01      135.23      3.25 o 
   4   6  12      113.30      123.04      3.10 o 
   5   6  12      108.71      111.31      2.80 o 
   6   6  12        5.30        6.71      1.42 o 
   0   7  12      111.86      106.74      2.66 o 
   1   7  12       18.80       20.05      2.21 o 
   2   7  12       46.19       49.11      2.58 o 
   3   7  12      121.04      111.83      3.10 o 
   4   7  12       27.35       31.19      2.43 o 
   5   7  12       11.92       11.06      1.92 o 
   6   7  12       73.33       69.75      6.42 o 
   0   8  12       33.56       29.71      2.43 o 
   1   8  12      198.39      194.68      3.54 o 
   2   8  12       11.99       16.22      2.36 o 
   3   8  12      119.53      125.11      3.17 o 
   4   8  12        2.74        5.31      2.06 o 
   5   8  12       77.82       81.21      2.21 o 
   0   9  12        1.87       -2.14      8.85 o 
   1   9  12       43.88       43.28      2.51 o 
   2   9  12      100.56      105.47      3.02 o 
   3   9  12        1.10       -3.83      7.96 o 
   4   9  12       36.68       40.55      2.14 o 
   5   9  12        2.09        1.33      4.94 o 
   0  10  12      228.07      237.74      3.84 o 
   1  10  12       66.60       74.04      2.80 o 
   2  10  12       20.41       18.80      2.36 o 
   3  10  12        4.78        5.75      1.99 o 
   4  10  12        7.82        7.89      1.70 o 
   0  11  12       84.78       85.63      2.66 o 
   1  11  12       50.26       55.60      2.43 o 
   2  11  12       35.06       34.80      2.21 o 
   3  11  12        0.68        1.70      1.62 o 
   4  11  12        7.50        1.40      4.50 o 
   0  12  12        1.03       -0.15      1.77 o 
   1  12  12       39.73       43.87      2.06 o 
   2  12  12       37.01       42.10      1.92 o 
   3  12  12        3.42        2.95      4.94 o 
   0  13  12      101.82       59.46      1.70 o 
   1  13  12       17.78        9.81      1.33 o 
   1   0  13      251.70      254.71      3.62 o 
   2   0  13       30.97       32.52      1.70 o 
   3   0  13        8.52        3.69      7.00 o 
   4   0  13      716.78      736.40     11.03 o 
   5   0  13        0.34       -8.40      8.40 o 
   6   0  13        7.60        9.68      1.33 o 
   7   0  13        1.76        0.22      4.28 o 
   0   1  13       44.09       39.30      1.47 o 
   1   1  13        2.65        3.02      5.01 o 
   2   1  13       46.55       54.35      1.84 o 
   3   1  13      307.49      290.39      4.28 o 
   4   1  13      129.01      137.14      3.02 o 
   5   1  13      489.31      517.25      7.54 o 
   6   1  13       10.32       12.12      1.33 o 
   7   1  13        0.91       -1.77      3.98 o 
   0   2  13       10.61        0.81      5.23 o 
   1   2  13      158.72      167.89      2.51 o 
   2   2  13      398.75      378.25      5.84 o 
   3   2  13      252.83      243.41      3.99 o 
   4   2  13      778.27      811.77     12.14 o 
   5   2  13       54.06       53.76      2.58 o 
   6   2  13        2.65        4.23      1.22 o 
   7   2  13       33.21       31.56      1.40 o 
   0   3  13       74.79       63.06      1.77 o 
   1   3  13      117.61      133.31      2.21 o 
   2   3  13      267.36      268.78      4.06 o 
   3   3  13      468.85      488.29      7.47 o 
   4   3  13      238.36      245.06      3.76 o 
   5   3  13      211.61      208.13      3.62 o 
   6   3  13       18.20       18.92      1.33 o 
   0   4  13      110.04      105.71      2.21 o 
   1   4  13       85.54       84.90      2.14 o 
   2   4  13       10.14       -0.37      7.30 o 
   3   4  13      422.36      422.67      6.43 o 
   4   4  13       32.35       33.11      2.43 o 
   5   4  13       24.95       26.47      2.21 o 
   6   4  13       20.19       18.98      1.30 o 
   0   5  13      123.38      115.46      2.43 o 
   1   5  13      162.20      169.42      2.80 o 
   2   5  13       85.13       79.43      2.51 o 
   3   5  13       85.38       73.97      2.73 o 
   4   5  13       19.61       15.26      2.29 o 
   5   5  13       36.52       37.38      2.29 o 
   6   5  13       48.16       47.30      3.65 o 
   0   6  13       52.69       49.92      2.21 o 
   1   6  13       56.97       62.16      2.36 o 
   2   6  13      193.66      204.42      3.32 o 
   3   6  13       31.64       35.10      2.51 o 
   4   6  13       15.24       15.04      2.43 o 
   5   6  13        5.05        1.25      7.15 o 
   6   6  13        5.51        7.16      1.02 o 
   0   7  13       94.24       97.14      2.66 o 
   1   7  13        2.97        3.91      8.26 o 
   2   7  13      272.06      291.47      4.13 o 
   3   7  13       19.03       17.55      2.36 o 
   4   7  13       19.53       23.89      2.29 o 
   5   7  13        1.96        2.80      1.77 o 
   6   7  13       77.63       62.41      1.70 o 
   0   8  13       84.40       80.17      2.80 o 
   1   8  13      104.17      104.81      3.02 o 
   2   8  13      188.92      193.41      3.62 o 
   3   8  13       21.44       23.96      2.51 o 
   4   8  13        8.12        4.57      2.06 o 
   5   8  13        4.07        8.77      1.62 o 
   0   9  13        0.70        2.65      7.59 o 
   1   9  13      172.83      175.98      3.39 o 
   2   9  13       71.70       79.72      2.88 o 
   3   9  13        1.41       -5.97      7.89 o 
   4   9  13        4.87        2.14      6.19 o 
   5   9  13        3.77        6.34      1.40 o 
   0  10  13        9.91        8.04      8.63 o 
   1  10  13      185.89      182.71      3.47 o 
   2  10  13       49.69       60.69      2.58 o 
   3  10  13        0.23       -2.65      6.63 o 
   4  10  13        2.03        1.77      1.55 o 
   0  11  13       17.99       19.83      2.14 o 
   1  11  13       59.12       59.14      2.51 o 
   2  11  13       10.74       13.49      1.92 o 
   3  11  13        9.85       11.35      1.70 o 
   0  12  13      148.39      167.80      2.80 o 
   1  12  13       34.03       34.14      1.92 o 
   2  12  13        1.30       -5.46      5.46 o 
   0  13  13        0.08        2.58      3.69 o 
   1  13  13        7.50        3.61      1.25 o 
   0   0  14      261.93      237.07      3.47 o 
   1   0  14       57.66       63.79      1.77 o 
   2   0  14       57.61       60.91      1.92 o 
   3   0  14       49.74       51.03      2.21 o 
   4   0  14      312.63      316.35      4.14 o 
   5   0  14        5.94        4.79      2.14 o 
   6   0  14       11.54        9.95      1.30 o 
   0   1  14       78.87       79.81      1.77 o 
   1   1  14       28.50       29.35      1.62 o 
   2   1  14       71.43       65.34      1.99 o 
   3   1  14      344.14      345.02      5.54 o 
   4   1  14      531.32      513.02      8.21 o 
   5   1  14       46.87       49.55      2.51 o 
   6   1  14       15.74       19.89      1.36 o 
   0   2  14      677.12      592.29      8.89 o 
   1   2  14      132.34      140.19      2.29 o 
   2   2  14      350.74      340.57      5.10 o 
   3   2  14      295.39      302.53      4.50 o 
   4   2  14      123.34      124.37      3.10 o 
   5   2  14       14.08       18.95      2.21 o 
   6   2  14       15.00       14.04      1.28 o 
   0   3  14      853.05      915.39     14.08 o 
   1   3  14       54.08       50.59      1.92 o 
   2   3  14      116.93      122.16      2.58 o 
   3   3  14      151.30      146.01      2.95 o 
   4   3  14      163.58      147.94      3.25 o 
   5   3  14       62.06       68.88      2.65 o 
   6   3  14        1.67       -2.63      5.20 o 
   0   4  14       24.03       23.45      1.84 o 
   1   4  14       60.36       62.17      2.06 o 
   2   4  14      447.21      470.88      7.10 o 
   3   4  14      342.16      323.87      4.87 o 
   4   4  14       16.17       15.41      2.29 o 
   5   4  14        4.54        5.60      2.06 o 
   6   4  14        4.37        4.83      1.49 o 
   0   5  14      145.84      167.12      2.80 o 
   1   5  14      110.07      108.14      2.58 o 
   2   5  14      349.12      362.23      5.32 o 
   3   5  14      232.39      222.32      3.76 o 
   4   5  14       27.17       33.69      2.36 o 
   5   5  14        9.06       11.35      1.99 o 
   6   5  14        9.24        7.66      1.47 o 
   0   6  14      156.81      150.30      2.95 o 
   1   6  14       16.44       18.58      2.06 o 
   2   6  14      372.52      371.34      5.76 o 
   3   6  14       31.06        7.96      9.58 o 
   4   6  14       43.49       44.02      2.58 o 
   5   6  14        8.04        8.11      1.92 o 
   6   6  14       12.94       11.88      5.20 o 
   0   7  14       21.60       16.22      2.29 o 
   1   7  14      122.63      119.28      3.10 o 
   2   7  14       81.61       78.03      3.02 o 
   3   7  14      106.62      115.88      3.10 o 
   4   7  14       32.21       27.65      2.29 o 
   5   7  14        0.82        0.66      5.75 o 
   0   8  14       33.31       31.48      2.43 o 
   1   8  14      138.68      148.28      3.25 o 
   2   8  14       77.06       82.75      2.88 o 
   3   8  14       19.93       19.83      2.36 o 
   4   8  14        0.86       -7.08      7.08 o 
   5   8  14        0.78        2.21      1.47 o 
   0   9  14        1.51       -4.20      7.81 o 
   1   9  14       21.62       24.77      2.36 o 
   2   9  14      122.78      124.00      3.17 o 
   3   9  14       58.23       57.89      2.58 o 
   4   9  14        7.19        5.82      1.77 o 
   0  10  14       30.90       31.63      2.36 o 
   1  10  14       64.38       71.02      2.58 o 
   2  10  14       29.99       34.51      2.29 o 
   3  10  14       14.80       19.17      1.99 o 
   4  10  14        2.33        1.77      1.47 o 
   0  11  14       18.39       22.49      1.99 o 
   1  11  14       90.31      104.74      2.66 o 
   2  11  14       36.40       34.58      2.06 o 
   3  11  14       11.21       12.02      1.55 o 
   0  12  14       54.20       60.62      1.99 o 
   1  12  14       16.84       17.47      1.62 o 
   2  12  14        1.96        1.62      1.40 o 
   0  13  14        8.99        5.16      1.18 o 
   1   0  15      118.31      140.61      2.29 o 
   2   0  15       51.55       49.11      1.99 o 
   3   0  15       10.26        6.41      7.00 o 
   4   0  15       25.62       26.25      2.21 o 
   5   0  15        5.19        3.61      2.14 o 
   6   0  15        0.62       -0.26      2.14 o 
   0   1  15       14.29       25.44      1.55 o 
   1   1  15      126.49      131.69      2.29 o 
   2   1  15      435.96      433.87      6.58 o 
   3   1  15      388.50      381.30      5.84 o 
   4   1  15      234.84      234.21      3.62 o 
   5   1  15        1.03       -1.47      7.00 o 
   6   1  15        3.69        4.46      1.20 o 
   0   2  15       24.62       21.23      1.62 o 
   1   2  15       40.54       44.76      1.92 o 
   2   2  15       57.65       53.54      2.14 o 
   3   2  15      182.48      173.05      3.10 o 
   4   2  15       29.63       23.59      2.36 o 
   5   2  15       29.71       33.10      2.36 o 
   6   2  15        1.93        1.18      4.33 o 
   0   3  15       43.02       41.66      1.92 o 
   1   3  15      175.25      157.34      2.58 o 
   2   3  15      125.58      122.54      2.66 o 
   3   3  15      481.26      496.79      7.84 o 
   4   3  15       29.53       32.74      2.43 o 
   5   3  15        9.02       11.21      2.06 o 
   6   3  15       25.40       22.77      1.22 o 
   0   4  15      396.77      428.37      6.06 o 
   1   4  15       17.06       16.81      1.92 o 
   2   4  15        4.45        3.17      6.49 o 
   3   4  15       30.33       28.53      2.43 o 
   4   4  15        1.12        3.69      7.22 o 
   5   4  15       27.98       33.10      2.21 o 
   6   4  15        0.98        0.18      1.04 o 
   0   5  15        0.27       -7.45      7.45 o 
   1   5  15      273.82      272.00      4.21 o 
   2   5  15      130.91      137.88      2.95 o 
   3   5  15       74.47       66.82      2.73 o 
   4   5  15       55.48       50.29      2.58 o 
   5   5  15       26.15       28.68      2.14 o 
   6   5  15        2.53        1.47      2.76 o 
   0   6  15        8.00        8.70      2.06 o 
   1   6  15      119.95      124.08      2.88 o 
   2   6  15      143.22      135.30      3.17 o 
   3   6  15       50.27       40.48      2.51 o 
   4   6  15        7.77        2.95      8.04 o 
   5   6  15        9.24        0.74      6.34 o 
   6   6  15        8.48        0.52      4.05 o 
   0   7  15       43.64       49.99      2.51 o 
   1   7  15      369.54      365.42      5.39 o 
   2   7  15       26.93       32.22      2.58 o 
   3   7  15      338.17      343.57      5.39 o 
   4   7  15        0.64       -8.04      8.04 o 
   5   7  15       13.23       11.13      1.70 o 
   0   8  15        1.86       -9.21      9.21 o 
   1   8  15        9.42       13.49      2.29 o 
   2   8  15      503.61      513.30      7.98 o 
   3   8  15       69.47       83.26      2.80 o 
   4   8  15       11.16       13.79      1.92 o 
   5   8  15       11.02       12.53      1.47 o 
   0   9  15       98.96       98.84      2.95 o 
   1   9  15      295.06      314.77      4.36 o 
   2   9  15       35.82       38.27      2.43 o 
   3   9  15       67.37       69.99      2.51 o 
   4   9  15       17.67       18.28      1.70 o 
   0  10  15        3.60        0.96      7.45 o 
   1  10  15       42.19       44.76      2.36 o 
   2  10  15       49.51       51.32      2.36 o 
   3  10  15       99.46      101.72      2.43 o 
   4  10  15        9.44        7.89      1.40 o 
   0  11  15       23.70       24.92      1.92 o 
   1  11  15       23.44       25.44      1.99 o 
   2  11  15       14.69       16.29      1.77 o 
   3  11  15       19.93       18.51      1.55 o 
   0  12  15        9.74        9.73      1.55 o 
   1  12  15        8.06        9.22      1.55 o 
   2  12  15       33.85       31.27      1.55 o 
   0   0  16     2069.97     1918.30     26.74 o 
   1   0  16        0.99        2.58      5.97 o 
   2   0  16      113.79      125.63      2.58 o 
   3   0  16      278.86      275.84      4.06 o 
   4   0  16      102.60       95.67      2.80 o 
   5   0  16        0.07        0.81      1.92 o 
   6   0  16        5.49        5.22      1.12 o 
   0   1  16       98.91       95.82      2.14 o 
   1   1  16      139.37      130.96      2.43 o 
   2   1  16      337.73      350.19      5.32 o 
   3   1  16      236.05      220.49      3.47 o 
   4   1  16       33.19       27.50      2.29 o 
   5   1  16       15.43       16.07      2.06 o 
   6   1  16       68.08       71.22      2.77 o 
   0   2  16       31.52       40.11      1.84 o 
   1   2  16      364.00      377.46      5.91 o 
   2   2  16       82.31       80.69      2.36 o 
   3   2  16      426.87      427.03      6.43 o 
   4   2  16        7.69        7.74      2.14 o 
   5   2  16        0.90        6.12      7.08 o 
   6   2  16       13.31        9.60      1.47 o 
   0   3  16      176.96      164.94      2.66 o 
   1   3  16       18.85       21.60      1.92 o 
   2   3  16        4.77        5.09      1.84 o 
   3   3  16      166.98      172.36      3.32 o 
   4   3  16       16.79       16.22      2.21 o 
   5   3  16        0.22       -6.86      6.86 o 
   6   3  16       39.96       46.85      1.30 o 
   0   4  16      605.76      642.36      9.77 o 
   1   4  16       12.85       -0.44      7.81 o 
   2   4  16      139.61      141.58      2.95 o 
   3   4  16      329.23      318.59      4.80 o 
   4   4  16       32.82       35.76      2.43 o 
   5   4  16       10.97        0.81      7.67 o 
   6   4  16        1.81        0.57      3.43 o 
   0   5  16        6.83        7.74      1.92 o 
   1   5  16        6.63       -0.96      7.67 o 
   2   5  16      220.16      239.80      3.69 o 
   3   5  16       95.05       95.51      2.88 o 
   4   5  16       30.08       21.97      2.29 o 
   5   5  16       16.56       17.92      1.99 o 
   6   5  16       15.73       17.78      0.99 o 
   0   6  16      132.74      123.79      2.95 o 
   1   6  16       74.96       69.54      2.73 o 
   2   6  16       77.95       73.23      2.73 o 
   3   6  16       14.54       15.33      2.36 o 
   4   6  16       27.69       24.26      2.21 o 
   5   6  16       70.09       82.09      2.21 o 
   0   7  16      188.32      181.98      3.47 o 
   1   7  16      464.12      475.05      7.09 o 
   2   7  16      196.15      202.20      3.62 o 
   3   7  16       61.84       64.38      2.73 o 
   4   7  16       23.71       25.80      2.14 o 
   5   7  16        7.06        8.26      1.55 o 
   0   8  16       72.81       75.07      2.73 o 
   1   8  16       98.07      100.75      2.95 o 
   2   8  16       17.67       17.69      2.36 o 
   3   8  16        3.61        0.88      7.30 o 
   4   8  16       18.29       20.20      1.99 o 
   5   8  16       33.62       35.32      1.55 o 
   0   9  16       35.42       37.82      2.43 o 
   1   9  16      124.19      130.72      3.17 o 
   2   9  16       22.49       25.44      2.21 o 
   3   9  16       10.47        9.88      1.92 o 
   4   9  16       23.37       21.16      1.70 o 
   0  10  16        9.61       -1.33      7.59 o 
   1  10  16        8.14        5.60      2.06 o 
   2  10  16       27.01       25.73      1.99 o 
   3  10  16       39.99       43.21      1.99 o 
   0  11  16       34.79       30.60      1.99 o 
   1  11  16        3.22        4.42      1.70 o 
   2  11  16       27.61       27.72      1.77 o 
   3  11  16        1.86        1.77      4.35 o 
   0  12  16       35.11       35.98      1.62 o 
   1  12  16       12.72       15.70      1.47 o 
   1   0  17      187.90      183.91      2.88 o 
   2   0  17        7.87        0.00      7.59 o 
   3   0  17      301.66      286.06      4.06 o 
   4   0  17       37.46       43.94      2.36 o 
   5   0  17        1.03        5.01      1.84 o 
   6   0  17       12.64       11.13      1.12 o 
   0   1  17       47.45       42.25      1.92 o 
   1   1  17       34.52       40.48      1.99 o 
   2   1  17       25.94       26.47      1.99 o 
   3   1  17       51.95       48.23      2.43 o 
   4   1  17        3.69        3.17      1.99 o 
   5   1  17        0.88        1.84      6.63 o 
   6   1  17       21.65       27.35      1.40 o 
   0   2  17       27.08       30.30      1.92 o 
   1   2  17      197.45      215.73      3.10 o 
   2   2  17      100.16       92.05      2.58 o 
   3   2  17      119.85      113.45      2.88 o 
   4   2  17       43.23       35.91      2.43 o 
   5   2  17       17.66        9.95      1.92 o 
   6   2  17       15.76       15.45      1.09 o 
   0   3  17       82.23       84.37      2.36 o 
   1   3  17      369.80      379.13      5.39 o 
   2   3  17      154.46      143.58      2.95 o 
   3   3  17       23.11       30.82      2.36 o 
   4   3  17       42.64       42.40      2.43 o 
   5   3  17       32.89       37.53      2.21 o 
   6   3  17        8.49       11.94      1.04 o 
   0   4  17     1088.91     1065.02     16.47 o 
   1   4  17      134.82      145.63      2.88 o 
   2   4  17       39.72       42.10      2.43 o 
   3   4  17       40.82       37.16      2.51 o 
   4   4  17       28.56       29.12      2.29 o 
   5   4  17        0.18       -7.22      7.22 o 
   6   4  17        5.71        7.50      2.10 o 
   0   5  17       54.99       50.22      2.43 o 
   1   5  17       58.59       55.09      2.51 o 
   2   5  17      415.35      420.04      6.58 o 
   3   5  17       12.73        6.93      8.40 o 
   4   5  17       12.77       12.24      2.14 o 
   5   5  17        9.21       12.53      1.84 o 
   0   6  17      841.04      843.66     12.44 o 
   1   6  17      304.18      306.95      4.50 o 
   2   6  17       27.06       28.53      2.43 o 
   3   6  17       43.05       44.09      2.58 o 
   4   6  17        6.44       -7.74      7.74 o 
   5   6  17       32.99       36.06      1.77 o 
   0   7  17      125.83      120.24      3.10 o 
   1   7  17       50.59       55.38      2.73 o 
   2   7  17      167.82      160.41      3.32 o 
   3   7  17        6.68        0.96      8.11 o 
   4   7  17       41.82       29.72      2.14 o 
   5   7  17        5.08        3.39      4.87 o 
   0   8  17       85.71       78.55      2.80 o 
   1   8  17      400.73      415.87      6.06 o 
   2   8  17       59.74       62.68      2.65 o 
   3   8  17       16.47       11.28      2.14 o 
   4   8  17       14.10        1.55      6.49 o 
   0   9  17      392.21      407.52      6.13 o 
   1   9  17        2.50        0.44      7.37 o 
   2   9  17       95.80       96.18      2.80 o 
   3   9  17       18.87       23.00      1.92 o 
   4   9  17        1.20        1.11      1.40 o 
   0  10  17        6.79        8.92      1.92 o 
   1  10  17       35.31       34.14      2.14 o 
   2  10  17        9.15       -6.64      6.64 o 
   3  10  17        1.70        2.88      1.47 o 
   0  11  17        8.78        6.27      1.62 o 
   1  11  17        6.09        4.64      1.62 o 
   2  11  17        7.16        7.52      1.55 o 
   0  12  17        0.60        1.55      1.25 o 
   0   0  18      186.68      178.45      2.80 o 
   1   0  18       11.95       17.32      1.84 o 
   2   0  18       50.76       56.48      2.21 o 
   3   0  18       97.92       78.26      2.73 o 
   4   0  18       16.21       16.07      2.14 o 
   5   0  18        5.16        5.97      6.86 o 
   6   0  18        1.03        2.14      0.99 o 
   0   1  18      117.19      112.72      2.58 o 
   1   1  18      453.88      474.44      7.02 o 
   2   1  18      230.87      230.59      3.47 o 
   3   1  18      143.04      149.76      3.17 o 
   4   1  18       10.60       12.98      2.14 o 
   5   1  18        8.74        7.15      1.99 o 
   6   1  18        6.09        8.12      1.04 o 
   0   2  18        7.60       -6.41      6.41 o 
   1   2  18      415.45      429.03      6.72 o 
   2   2  18      237.10      232.15      3.47 o 
   3   2  18       25.98       30.82      2.36 o 
   4   2  18       14.48       17.40      2.29 o 
   5   2  18       28.85       36.87      2.14 o 
   6   2  18       15.52       15.22      1.02 o 
   0   3  18     1154.58     1087.14     16.77 o 
   1   3  18      238.89      241.90      3.62 o 
   2   3  18      228.97      239.81      3.62 o 
   3   3  18       90.92       93.52      2.80 o 
   4   3  18       35.23       29.94      2.36 o 
   5   3  18        0.21       -1.11      1.77 o 
   6   3  18        6.27        8.86      0.94 o 
   0   4  18        7.34       11.28      1.99 o 
   1   4  18      520.08      548.79      8.13 o 
   2   4  18       69.80       69.76      2.73 o 
   3   4  18      159.41      168.67      3.32 o 
   4   4  18       31.32       32.52      2.29 o 
   5   4  18        0.43        1.40      6.34 o 
   6   4  18        0.05        2.14      4.20 o 
   0   5  18      590.91      560.60      8.73 o 
   1   5  18      134.91      143.12      3.17 o 
   2   5  18        6.21        3.17      8.40 o 
   3   5  18       20.80       18.65      2.29 o 
   4   5  18       25.69       21.09      2.14 o 
   5   5  18        7.34       -2.14      6.05 o 
   0   6  18       91.17       97.06      2.88 o 
   1   6  18      229.76      225.64      3.69 o 
   2   6  18      151.19      163.79      3.32 o 
   3   6  18       41.19       40.04      2.51 o 
   4   6  18        4.08        2.73      1.99 o 
   5   6  18       22.84       29.49      1.62 o 
   0   7  18      383.37      396.47      5.84 o 
   1   7  18       50.32       58.62      2.58 o 
   2   7  18        7.18       -3.02      8.99 o 
   3   7  18        8.58        0.00      7.67 o 
   4   7  18        7.53        7.74      1.77 o 
   5   7  18        6.33        5.68      1.33 o 
   0   8  18       10.04        4.57      7.89 o 
   1   8  18       24.87       22.41      2.36 o 
   2   8  18       23.58       22.27      2.21 o 
   3   8  18       19.82       19.91      2.06 o 
   4   8  18       96.27      105.64      2.29 o 
   0   9  18       95.46       98.84      2.73 o 
   1   9  18        1.34        2.06      1.92 o 
   2   9  18       49.33       50.88      2.29 o 
   3   9  18        1.17        3.98      5.97 o 
   4   9  18       14.84       16.66      1.40 o 
   0  10  18       28.69       29.93      1.99 o 
   1  10  18       11.54       11.50      1.84 o 
   2  10  18        9.56        8.99      1.70 o 
   3  10  18        2.92       -4.87      4.87 o 
   0  11  18        3.33        3.39      1.47 o 
   1  11  18        3.33        1.62      1.47 o 
   2  11  18        0.85        2.88      4.35 o 
   1   0  19      300.75      291.94      5.65 o 
   2   0  19      345.25      366.28      5.83 o 
   3   0  19        0.37       -5.89      5.89 o 
   4   0  19       45.19       49.01      2.10 o 
   5   0  19        7.53        4.71      4.34 o 
   6   0  19       20.91       22.42      0.82 o 
   0   1  19       59.64       67.61      1.77 o 
   1   1  19      335.32      320.73      3.50 o 
   2   1  19      148.64      133.61      2.14 o 
   3   1  19       14.16       16.16      2.43 o 
   4   1  19       15.19       15.36      1.54 o 
   5   1  19       24.97       26.71      3.54 o 
   6   1  19        3.87        2.73      1.17 o 
   0   2  19      426.32      418.29      4.62 o 
   1   2  19      562.35      553.68      5.75 o 
   2   2  19       34.69       39.09      2.18 o 
   3   2  19       35.83       42.34      1.67 o 
   4   2  19       74.47       72.64      1.88 o 
   5   2  19        3.54        4.42      4.35 o 
   6   2  19        7.83       10.53      0.75 o 
   0   3  19       20.31       15.53      1.46 o 
   1   3  19      416.92      451.64      4.73 o 
   2   3  19       34.66       39.73      1.72 o 
   3   3  19       83.02       89.50      1.98 o 
   4   3  19        7.56        6.76      1.99 o 
   5   3  19        7.65        8.28      5.57 o 
   0   4  19      688.02      657.67      6.93 o 
   1   4  19       39.67       37.94      1.72 o 
   2   4  19       70.92       69.72      1.88 o 
   3   4  19       28.52       28.42      3.87 o 
   4   4  19        3.44        7.63      1.92 o 
   5   4  19        0.03       -2.98      4.09 o 
   0   5  19        0.10        2.94      5.60 o 
   1   5  19       76.66       82.56      1.93 o 
   2   5  19       95.28      107.86      5.05 o 
   3   5  19       10.27       11.78      1.56 o 
   4   5  19       11.72        9.03      5.49 o 
   5   5  19       13.44       13.57      1.09 o 
   0   6  19       66.36       70.72      1.90 o 
   1   6  19       21.70       23.11      1.64 o 
   2   6  19       20.97       24.32      2.88 o 
   3   6  19       12.73       17.16      6.56 o 
   4   6  19       31.21       35.13      1.43 o 
   5   6  19       15.83       17.56      1.04 o 
   0   7  19      157.27      148.00      2.27 o 
   1   7  19       13.92       13.95      8.85 o 
   2   7  19      123.17      121.61      2.14 o 
   3   7  19       24.83       26.84      1.56 o 
   4   7  19        5.53        6.14      3.46 o 
   0   8  19        2.43        0.61      2.06 o 
   1   8  19       15.87       19.80      1.54 o 
   2   8  19        3.77        1.95      5.29 o 
   3   8  19        8.09        9.14      2.03 o 
   4   8  19       57.99       63.51      1.73 o 
   0   9  19      143.95      141.37      2.09 o 
   1   9  19        3.25        4.05      7.59 o 
   2   9  19       18.51       18.06      1.30 o 
   3   9  19       40.05       47.54      1.30 o 
   0  10  19       12.35       13.85      5.23 o 
   1  10  19        6.13        5.41      4.22 o 
   2  10  19        3.06        4.85      1.42 o 
   3  10  19       34.77       31.49      1.55 o 
   0  11  19       25.42       25.93      1.12 o 
   1  11  19        1.08        3.13      1.34 o 
   0   0  20        8.38       11.72      1.99 o 
   1   0  20      496.49      495.94      7.02 o 
   2   0  20        6.37       13.71      2.21 o 
   3   0  20       11.04       -5.31      8.11 o 
   4   0  20        0.06        2.65      1.92 o 
   5   0  20       60.30       60.40      2.14 o 
   0   1  20       95.59      102.38      2.66 o 
   1   1  20      337.74      342.77      5.39 o 
   2   1  20     1296.88     1231.99     17.59 o 
   3   1  20      104.68      103.85      2.88 o 
   4   1  20       32.07       30.45      2.29 o 
   5   1  20        1.49        0.37      5.82 o 
   0   2  20       21.42       18.43      2.14 o 
   1   2  20      120.48      115.45      2.88 o 
   2   2  20        0.38        1.55      7.45 o 
   3   2  20       63.37       48.23      2.51 o 
   4   2  20       43.65       46.90      2.29 o 
   5   2  20        5.11        4.13      1.70 o 
   0   3  20        3.83        4.64      2.06 o 
   1   3  20      458.86      447.93      6.36 o 
   2   3  20      112.56      106.29      2.88 o 
   3   3  20       81.88       70.21      2.66 o 
   4   3  20        1.49       -5.46      7.37 o 
   5   3  20        0.18       -4.57      5.53 o 
   0   4  20      108.86      113.59      2.95 o 
   1   4  20       75.27       77.95      2.73 o 
   2   4  20       17.03        4.79      8.99 o 
   3   4  20        8.37        5.09      8.04 o 
   4   4  20       14.25       -2.51      7.96 o 
   5   4  20        0.00       -1.92      5.23 o 
   0   5  20        6.34        7.59      2.21 o 
   1   5  20       80.34       77.51      2.80 o 
   2   5  20        6.96       -7.37      8.48 o 
   3   5  20        0.45       -2.43      7.22 o 
   4   5  20       23.49       27.35      1.99 o 
   5   5  20        6.47        6.34      1.47 o 
   0   6  20       85.03       83.34      2.73 o 
   1   6  20       77.43       80.17      2.80 o 
   2   6  20       33.51       33.03      2.51 o 
   3   6  20       25.37       30.08      2.06 o 
   4   6  20       31.83       34.29      1.99 o 
   0   7  20       17.14       15.70      2.29 o 
   1   7  20       47.33       45.35      2.51 o 
   2   7  20       27.34       28.24      2.21 o 
   3   7  20        1.06       -0.74      6.71 o 
   4   7  20        6.28        8.48      1.55 o 
   0   8  20       38.54       36.65      2.21 o 
   1   8  20       12.04        7.08      7.30 o 
   2   8  20        7.83        8.26      1.99 o 
   3   8  20        8.41        9.58      1.70 o 
   4   8  20       90.95       96.43      1.92 o 
   0   9  20        1.54        3.02      6.04 o 
   1   9  20        3.25       -6.93      6.93 o 
   2   9  20        6.81        6.05      1.70 o 
   3   9  20        9.26       11.06      1.47 o 
   0  10  20       16.48       17.40      1.70 o 
   1  10  20        0.17        1.92      5.23 o 
   2  10  20        0.01        0.66      4.57 o 
   0  11  20        0.40        2.73      4.13 o 
   1   0  21       69.59       55.46      2.51 o 
   2   0  21      928.21      879.07     12.74 o 
   3   0  21       57.17       53.76      2.51 o 
   4   0  21       22.48       24.33      2.06 o 
   5   0  21        6.22        6.41      1.55 o 
   0   1  21      108.14      106.44      2.80 o 
   1   1  21      134.04      124.16      3.02 o 
   2   1  21       94.97      102.74      2.88 o 
   3   1  21      164.88      142.70      3.25 o 
   4   1  21        8.15        6.27      7.00 o 
   5   1  21        2.20        0.59      1.55 o 
   0   2  21       61.98       61.72      2.58 o 
   1   2  21      148.96      145.27      3.10 o 
   2   2  21      277.51      258.62      3.84 o 
   3   2  21      148.63      152.28      3.25 o 
   4   2  21        1.80        3.32      1.92 o 
   5   2  21        0.79       -0.88      5.68 o 
   0   3  21        8.05        7.37      7.67 o 
   1   3  21      211.81      205.84      3.54 o 
   2   3  21       52.79       60.10      2.58 o 
   3   3  21       50.57       57.29      2.51 o 
   4   3  21       63.71       61.95      2.36 o 
   5   3  21        2.02       -5.31      5.31 o 
   0   4  21        1.55        0.00      7.74 o 
   1   4  21       13.50       16.44      2.21 o 
   2   4  21       15.88       -1.03      9.36 o 
   3   4  21       11.36        5.82      7.67 o 
   4   4  21       14.38       17.92      1.84 o 
   5   4  21        9.80        9.29      1.40 o 
   0   5  21       44.55       46.31      2.51 o 
   1   5  21        2.57        0.88      2.21 o 
   2   5  21        2.21       -1.55      7.89 o 
   3   5  21        8.61        4.94      8.18 o 
   4   5  21       14.49       15.70      1.84 o 
   5   5  21        0.25       -4.28      4.28 o 
   0   6  21       33.67       30.89      2.43 o 
   1   6  21       19.02       20.72      2.36 o 
   2   6  21        4.09        7.08      2.14 o 
   3   6  21        0.36       -5.23      7.00 o 
   4   6  21       17.63       20.86      1.70 o 
   0   7  21       59.27       58.48      2.58 o 
   1   7  21        7.14        4.20      7.81 o 
   2   7  21       23.62       27.28      2.21 o 
   3   7  21        6.39        7.74      1.84 o 
   4   7  21       13.42       14.08      1.55 o 
   0   8  21       68.57       65.78      2.51 o 
   1   8  21       12.07        6.86      6.93 o 
   2   8  21       13.34       14.74      1.92 o 
   3   8  21        5.95        3.69      5.46 o 
   0   9  21        7.42        7.96      1.77 o 
   1   9  21       10.89       12.39      1.70 o 
   2   9  21        7.68        4.57      5.90 o 
   3   9  21        0.47        0.00      1.33 o 
   0  10  21       20.47       22.41      1.62 o 
   1  10  21        5.61        6.56      1.47 o 
   2  10  21        8.91        8.77      1.33 o 
   0   0  22       26.69       28.90      2.29 o 
   1   0  22      638.67      565.90      8.65 o 
   2   0  22       46.35       41.73      2.36 o 
   3   0  22       15.86        2.51      7.96 o 
   4   0  22        1.29       -6.19      6.86 o 
   5   0  22        0.03        1.84      4.79 o 
   0   1  22        7.10       -5.31      8.55 o 
   1   1  22      158.79      142.25      3.17 o 
   2   1  22       34.88       23.74      2.21 o 
   3   1  22       21.48       15.63      2.14 o 
   4   1  22        5.60        6.12      6.49 o 
   5   1  22       35.73       36.79      1.70 o 
   0   2  22      326.93      324.94      4.87 o 
   1   2  22      240.48      229.64      3.69 o 
   2   2  22       66.23       66.08      2.65 o 
   3   2  22       49.19       46.46      2.36 o 
   4   2  22       57.16       56.12      2.29 o 
   5   2  22        2.03        3.32      4.79 o 
   0   3  22       56.77       52.58      2.51 o 
   1   3  22      311.46      302.98      4.36 o 
   2   3  22        9.50       10.76      2.21 o 
   3   3  22        2.03        2.36      6.71 o 
   4   3  22        0.04       -1.77      1.77 o 
   5   3  22        5.87        2.73      1.33 o 
   0   4  22      240.24      238.64      3.69 o 
   1   4  22       58.06       53.17      2.58 o 
   2   4  22        6.47       -0.52      7.89 o 
   3   4  22       19.94       19.32      2.14 o 
   4   4  22       28.26       26.69      1.84 o 
   5   4  22        7.48        6.34      1.33 o 
   0   5  22      237.79      234.06      3.91 o 
   1   5  22       25.91       25.29      2.43 o 
   2   5  22       12.43       13.05      2.14 o 
   3   5  22        9.12        7.37      7.74 o 
   4   5  22       15.09       19.02      1.70 o 
   0   6  22        2.86        7.37      7.74 o 
   1   6  22       54.80       56.71      2.58 o 
   2   6  22       15.53       20.42      2.06 o 
   3   6  22       21.37       22.49      1.92 o 
   4   6  22        2.98        3.17      1.47 o 
   0   7  22        4.48        6.49      1.99 o 
   1   7  22       11.15       14.82      2.06 o 
   2   7  22       16.82       17.55      1.99 o 
   3   7  22        4.06        2.73      1.55 o 
   0   8  22       28.73       31.04      1.99 o 
   1   8  22        1.47        2.88      5.68 o 
   2   8  22        2.25       -6.27      6.27 o 
   3   8  22        6.60       10.54      1.40 o 
   0   9  22        0.35        3.76      4.87 o 
   1   9  22        7.48        6.78      1.62 o 
   2   9  22        7.85       11.13      1.47 o 
   0  10  22       26.30       24.92      1.47 o 
   1  10  22        6.08        7.30      1.33 o 
   1   0  23      331.19      310.39      4.80 o 
   2   0  23        5.14        6.27      8.26 o 
   3   0  23        8.69        6.12      6.86 o 
   4   0  23       13.17        5.16      6.34 o 
   5   0  23        0.89       -2.95      4.13 o 
   0   1  23      116.87      114.11      2.95 o 
   1   1  23      183.34      168.24      3.32 o 
   2   1  23       13.37       13.34      2.29 o 
   3   1  23        2.39        5.97      1.92 o 
   4   1  23        9.28        8.48      1.77 o 
   5   1  23       15.98       17.84      1.47 o 
   0   2  23      539.69      519.09      8.28 o 
   1   2  23      140.57      125.56      3.02 o 
   2   2  23       26.52       27.35      2.36 o 
   3   2  23       12.04       12.39      1.99 o 
   4   2  23       10.45       13.64      1.77 o 
   5   2  23        3.77        6.05      1.25 o 
   0   3  23      136.01      130.50      3.10 o 
   1   3  23       46.40       43.65      2.43 o 
   2   3  23       30.66       27.28      2.36 o 
   3   3  23       13.28       13.79      2.06 o 
   4   3  23       31.07       32.00      1.92 o 
   0   4  23      329.53      310.99      5.10 o 
   1   4  23       60.60       52.28      2.58 o 
   2   4  23        7.41        8.77      2.06 o 
   3   4  23       50.37       48.08      2.29 o 
   4   4  23       17.85       13.49      1.70 o 
   0   5  23       60.02       59.81      2.51 o 
   1   5  23      105.72      110.42      2.88 o 
   2   5  23       53.91       58.77      2.43 o 
   3   5  23       53.37       57.67      2.14 o 
   4   5  23       33.23       32.67      1.70 o 
   0   6  23       51.80       45.42      2.36 o 
   1   6  23       52.64       53.98      2.36 o 
   2   6  23        1.64        5.53      6.78 o 
   3   6  23        5.34        0.29      5.46 o 
   4   6  23        5.48        3.17      4.42 o 
   0   7  23        9.56        4.42      6.78 o 
   1   7  23       98.63       97.07      2.58 o 
   2   7  23       25.44       28.68      1.92 o 
   3   7  23        6.90        7.15      1.47 o 
   0   8  23        3.12       -2.29      5.97 o 
   1   8  23        8.12        8.40      1.70 o 
   2   8  23        3.17        2.95      1.55 o 
   0   9  23       20.36       18.51      1.62 o 
   1   9  23        3.72        3.46      1.40 o 
   0   0  24      460.01      456.50      7.02 o 
   1   0  24       20.25        6.78      9.07 o 
   2   0  24       10.43       -2.51      8.26 o 
   3   0  24       14.70       13.93      2.06 o 
   4   0  24        1.52        2.21      4.79 o 
   0   1  24       24.37       23.67      2.21 o 
   1   1  24       36.14       36.87      2.43 o 
   2   1  24      110.91      109.76      2.88 o 
   3   1  24       41.27       37.97      2.29 o 
   4   1  24        3.24        4.72      1.55 o 
   0   2  24      119.15      114.48      3.10 o 
   1   2  24       11.64       -1.03      8.63 o 
   2   2  24        0.05       -1.92      7.74 o 
   3   2  24        0.04       -3.32      6.78 o 
   4   2  24       43.21       42.03      1.84 o 
   0   3  24      315.32      294.13      4.43 o 
   1   3  24       17.71       14.23      2.21 o 
   2   3  24       30.03       34.65      2.21 o 
   3   3  24       12.15       -2.36      7.00 o 
   4   3  24        8.64        3.54      5.31 o 
   0   4  24        9.86       10.32      2.21 o 
   1   4  24       37.05       28.17      2.29 o 
   2   4  24       25.12       28.90      2.14 o 
   3   4  24        2.07        0.37      6.34 o 
   4   4  24       27.38       29.05      1.62 o 
   0   5  24      122.74      118.47      2.88 o 
   1   5  24       48.74       48.23      2.29 o 
   2   5  24       25.49       26.40      1.99 o 
   3   5  24       31.13       32.74      1.84 o 
   4   5  24       20.29       20.72      1.47 o 
   0   6  24       66.65       61.21      2.43 o 
   1   6  24       37.69       34.29      2.14 o 
   2   6  24       23.41       19.91      1.92 o 
   3   6  24        4.78        3.39      1.47 o 
   0   7  24        0.09       -0.74      5.53 o 
   1   7  24       97.93       99.88      2.36 o 
   2   7  24       12.57       13.71      1.62 o 
   3   7  24       14.15       10.40      1.40 o 
   0   8  24        0.03        0.29      5.01 o 
   1   8  24        1.75       -1.03      5.23 o 
   2   8  24       26.73       26.91      1.55 o 
   0   9  24        0.67        2.88      4.05 o 
   1   0  25        8.05        8.33      2.14 o 
   2   0  25       43.25       43.14      2.21 o 
   3   0  25        2.53       -3.46      6.78 o 
   4   0  25        8.08        1.03      5.16 o 
   0   1  25        2.49        0.00      7.52 o 
   1   1  25       28.93       33.47      2.29 o 
   2   1  25       17.43       14.38      1.99 o 
   3   1  25       14.73       16.22      1.84 o 
   4   1  25       16.66       16.51      1.55 o 
   0   2  25      167.29      176.79      3.32 o 
   1   2  25       13.30       11.43      2.14 o 
   2   2  25       22.76       21.31      2.06 o 
   3   2  25        3.29        3.83      1.70 o 
   4   2  25       62.22       63.94      1.92 o 
   0   3  25        1.99       -1.92      7.96 o 
   1   3  25        5.55        7.08      1.99 o 
   2   3  25        1.94        5.09      7.15 o 
   3   3  25       84.53       86.81      2.29 o 
   4   3  25       16.55       17.10      1.47 o 
   0   4  25      197.34      201.33      3.32 o 
   1   4  25       18.18       17.47      2.14 o 
   2   4  25        3.79        4.42      1.84 o 
   3   4  25       39.21       40.48      1.84 o 
   4   4  25        4.75        5.31      1.33 o 
   0   5  25       10.73       12.39      1.92 o 
   1   5  25       81.71       87.25      2.51 o 
   2   5  25        4.69       -6.78      6.78 o 
   3   5  25       23.99       24.11      1.62 o 
   0   6  25       14.51       16.29      1.84 o 
   1   6  25       97.49       92.72      2.43 o 
   2   6  25       16.37       15.78      1.70 o 
   3   6  25       16.10       16.81      1.47 o 
   0   7  25       27.62       26.54      1.77 o 
   1   7  25       19.99       15.85      1.70 o 
   2   7  25       61.17       64.24      1.84 o 
   0   8  25        1.93        3.91      1.40 o 
   1   8  25       99.16       88.54      1.92 o 
   0   0  26      102.19      105.70      2.73 o 
   1   0  26       79.41       81.27      2.51 o 
   2   0  26       23.82       24.11      1.99 o 
   3   0  26        1.24       -5.60      5.75 o 
   4   0  26       82.30       82.10      1.92 o 
   0   1  26       33.64       32.96      2.29 o 
   1   1  26       22.71       21.38      2.06 o 
   2   1  26        3.51        7.08      1.84 o 
   3   1  26        3.81        5.23      5.75 o 
   4   1  26        9.96        9.66      1.40 o 
   0   2  26        1.78       -7.37      7.37 o 
   1   2  26       10.97       10.69      1.92 o 
   2   2  26       17.04       18.06      1.84 o 
   3   2  26        8.99       10.84      1.62 o 
   4   2  26        6.10        4.94      1.25 o 
   0   3  26        0.26       -5.68      7.08 o 
   1   3  26       46.60       45.20      2.21 o 
   2   3  26        9.38        9.66      1.77 o 
   3   3  26        7.92       11.21      1.62 o 
   0   4  26        3.69        3.24      6.63 o 
   1   4  26       10.42       -3.46      7.30 o 
   2   4  26       21.18       19.24      1.84 o 
   3   4  26       51.20       42.55      1.77 o 
   0   5  26        2.49        2.88      6.19 o 
   1   5  26       29.86       28.76      1.92 o 
   2   5  26       13.71       15.04      1.70 o 
   3   5  26       24.07       23.45      1.55 o 
   0   6  26        4.20       -5.23      6.19 o 
   1   6  26       16.21        4.35      6.27 o 
   2   6  26       66.03       58.93      1.84 o 
   0   7  26        2.40        0.88      1.47 o 
   1   7  26       34.08       34.36      1.62 o 
   1   0  27        3.36       -5.31      6.19 o 
   2   0  27       22.32       23.67      1.84 o 
   3   0  27       10.46       10.25      1.47 o 
   0   1  27       18.66       20.20      1.99 o 
   1   1  27        1.18       -0.44      1.77 o 
   2   1  27       27.43       28.24      1.84 o 
   3   1  27       15.99       17.55      1.55 o 
   0   2  27       33.88       32.37      2.14 o 
   1   2  27        2.10        2.65      1.77 o 
   2   2  27       14.42        5.46      6.12 o 
   3   2  27        7.81        9.51      1.47 o 
   0   3  27       37.73       34.58      2.06 o 
   1   3  27       30.84       28.09      1.84 o 
   2   3  27        0.24       -4.05      5.68 o 
   3   3  27       42.17       45.13      1.70 o 
   0   4  27       30.70       29.94      1.92 o 
   1   4  27        6.91       -5.01      6.12 o 
   2   4  27        9.70       11.50      1.55 o 
   3   4  27        7.29       10.76      1.33 o 
   0   5  27        6.51        6.63      1.62 o 
   1   5  27        6.40        7.22      1.55 o 
   2   5  27       25.16       25.29      1.62 o 
   0   6  27       21.33       22.19      1.55 o 
   1   6  27       31.75       32.52      1.70 o 
   2   6  27       31.50       27.95      1.47 o 
   0   7  27        0.02        1.84      4.05 o 
   0   0  28        0.93       -1.11      6.12 o 
   1   0  28       45.20       42.55      1.99 o 
   2   0  28        1.25       -5.09      5.38 o 
   3   0  28        0.68       -0.44      4.28 o 
   0   1  28        2.17        5.82      5.90 o 
   1   1  28       53.39       53.98      2.14 o 
   2   1  28       21.52       21.23      1.70 o 
   3   1  28       13.36       14.08      1.40 o 
   0   2  28      127.37      124.54      2.58 o 
   1   2  28        1.95        4.42      1.62 o 
   2   2  28       17.76       17.77      1.62 o 
   3   2  28       16.95       15.11      1.40 o 
   0   3  28       31.50       34.14      1.84 o 
   1   3  28       25.84       27.43      1.77 o 
   2   3  28        3.38        1.18      1.40 o 
   0   4  28        6.17        3.83      1.62 o 
   1   4  28       12.00       13.57      1.55 o 
   2   4  28       20.41       16.88      1.47 o 
   0   5  28        6.18        9.22      1.40 o 
   1   5  28       37.05       36.94      1.62 o 
   0   6  28       33.25       30.23      1.47 o 
   1   0  29        8.18        9.95      1.55 o 
   2   0  29       33.18       38.79      1.70 o 
   0   1  29        0.07        3.61      5.16 o 
   1   1  29       18.73       21.68      1.62 o 
   2   1  29        0.95        2.80      4.64 o 
   0   2  29       13.43       16.15      1.70 o 
   1   2  29       26.94       24.48      1.62 o 
   2   2  29       46.45       50.37      1.62 o 
   0   3  29       35.23       33.40      1.62 o 
   1   3  29       43.44       44.91      1.70 o 
   2   3  29        0.38       -4.20      4.20 o 
   0   4  29       26.79       22.93      1.55 o 
   1   4  29       24.39       22.12      1.55 o 
   0   5  29        9.16       12.02      1.33 o 
   0   0  30        0.66       -4.35      5.01 o 
   1   0  30        0.00        0.66      4.35 o 
   0   1  30       22.75       23.15      1.55 o 
   1   1  30       30.89       31.12      1.55 o 
   0   2  30       48.80       49.85      1.70 o 
   1   2  30        1.09        2.06      4.28 o 
   0   3  30        1.40        3.54      3.83 o 
   1   3  30       21.36       20.57      1.40 o 
                                                 
